# Supplementary material for: N-[4-(Azetidin-1-ylsulfon­yl)phen­yl]-N-(2,4-difluoro­benz­yl)acetamide
Source: Acta Crystallogr Sect E Struct Rep Online. 2012 Sep 15;68(Pt 10):o2929. doi: 10.1107/S1600536812038342 (PMC3470304; doi:10.1107/S1600536812038342)
Supplement: Supplementary file 1 [file e-68-o2929-sup1.cif]

##############################################################################
#                                                                            #
# This CIF contains the data in a paper accepted for publication in          #
# Acta Crystallographica Section E. It conforms to the requirements of       #
# Notes for Authors for Acta Crystallographica Section E, and has been       #
# peer reviewed under the auspices of the IUCr Commission on Journals.       #
#                                                                            #
# Full details of the Crystallographic Information File format               #
# are given in the paper "The Crystallographic Information File (CIF):       #
# a New Standard Archive File for Crystallography" by S. R. Hall, F. H.      #
# Allen and I. D. Brown [Acta Cryst. (1991), A47, 655-685].                  #
#                                                                            #
# The current version of the core CIF dictionary is obtainable from          #
# ftp://ftp.iucr.org/pub/cif_core.dic.                                       #
#                                                                            #
# Software is freely available for graphical display of the structure(s)     #
# in this CIF. For information consult the CIF software page                 #
# http://www.iucr.org/resources/cif/software.                                #
#                                                                            #
# This file may be used for bona fide research purposes within the           #
# scientific community so long as proper attribution is given to the journal # 
# article from which it was obtained.                                        #
#                                                                            #
##############################################################################
data_global
_audit_creation_method     'form.cif (version 2.0)'
_journal_data_validation_number     ?
_journal_date_recd_electronic     2012-08-30
_journal_date_accepted     2012-09-07
_journal_name_full     'Acta Crystallographica, Section E'
_journal_year     2012
_journal_volume     68
_journal_issue     10
_journal_page_first     o2929
_journal_page_last     o2929
_journal_paper_category     QO
_journal_paper_doi     10.1107/S1600536812038342
_journal_coeditor_code     LH5527
_publ_contact_author_name     'Prof. Lv, Jing-Song'
_publ_contact_author_address
;
Laboratory of Bioorganic & Medicinal Chemistry
School of Chemistry and Chemical Engineering
Southwest University
Chongqing 400715,
People's Republic of China
;
_publ_contact_author_email     'ljs1234@swu.edu.cn'
_publ_contact_author_fax     '0086-023-68254967'
_publ_contact_author_phone     '0086-023-68254967'
_publ_section_title
;\
<i>N</i>-[4-(Azetidin-1-ylsulfonyl)phenyl]-<i>N</i>-(2,4-difluorobenzyl)\
acetamide
;
loop_
    _publ_author_name
    _publ_author_footnote
    _publ_author_address
    'Lin, Jian-Mei' .
;
Sichuan Provincial People's Hospital
Chengdu 610072,
People's Republic of China
;
    'Li, Jia-Wen' .
;
Laboratory of Bioorganic & Medicinal Chemistry
School of Chemistry and Chemical Engineering
Southwest University
Chongqing 400715,
People's Republic of China
;
    'Lv, Jing-Song' .
;
Laboratory of Bioorganic & Medicinal Chemistry
School of Chemistry and Chemical Engineering
Southwest University
Chongqing 400715,
People's Republic of China
School of Chemistry and Chemical Engineering
Bijie University
Bijie, Guizhou 551700
People's Republic of China
;
_publ_section_synopsis     .
data_I
_audit_creation_method     SHELXL-97
_chemical_name_systematic
;
<i>N</i>-[4-(Azetidin-1-ylsulfonyl)phenyl]-<i>N</i>-(2,4-difluorobenzyl)
acetamide
;
_chemical_name_common     ?
_chemical_formula_moiety     'C18 H18 F2 N2 O3 S'
_chemical_formula_sum     'C18 H18 F2 N2 O3 S'
_chemical_formula_iupac     'C18 H18 F2 N2 O3 S'
_chemical_formula_weight     380.40
_chemical_melting_point     ?
_symmetry_cell_setting     monoclinic
_symmetry_space_group_name_H-M     'P 21/c'
_symmetry_space_group_name_Hall     '-P 2ybc'
loop_
    _symmetry_equiv_pos_as_xyz
    'x, y, z'
    '-x, y+1/2, -z+1/2'
    '-x, -y, -z'
    'x, -y-1/2, z-1/2'
_cell_length_a     8.7793(15)
_cell_length_b     8.4442(15)
_cell_length_c     23.810(4)
_cell_angle_alpha     90.00
_cell_angle_beta     97.312(6)
_cell_angle_gamma     90.00
_cell_volume     1750.8(5)
_cell_formula_units_Z     4
_cell_measurement_reflns_used     2005
_cell_measurement_theta_min     1.33
_cell_measurement_theta_max     24.99
_cell_measurement_temperature     293(2)
_exptl_crystal_description     plate
_exptl_crystal_colour     colourless
_exptl_crystal_size_max     0.22
_exptl_crystal_size_mid     0.21
_exptl_crystal_size_min     0.20
_exptl_crystal_density_diffrn     1.443
_exptl_crystal_density_meas     ?
_exptl_crystal_density_method     'not measured'
_exptl_crystal_F_000     792
_exptl_absorpt_coefficient_mu     0.226
_exptl_absorpt_correction_type     multi-scan
_exptl_absorpt_process_details     '(SADABS; Bruker, 2001)'
_exptl_absorpt_correction_T_min     0.000
_exptl_absorpt_correction_T_max     0.001
_exptl_special_details     ?
_diffrn_ambient_temperature     293(2)
_diffrn_radiation_type     MoK\a
_diffrn_radiation_wavelength     0.71073
_diffrn_radiation_source     'fine-focus sealed tube'
_diffrn_radiation_monochromator     graphite
_diffrn_measurement_device_type     'Bruker SMART CCD'
_diffrn_measurement_method     '\f and \w scans'
_diffrn_detector_area_resol_mean     ?
_diffrn_reflns_number     14668
_diffrn_reflns_av_R_equivalents     0.0357
_diffrn_reflns_av_sigmaI/netI     0.0289
_diffrn_reflns_theta_min     1.72
_diffrn_reflns_theta_max     24.99
_diffrn_reflns_theta_full     24.99
_diffrn_measured_fraction_theta_max     0.998
_diffrn_measured_fraction_theta_full     0.998
_diffrn_reflns_limit_h_min     -10
_diffrn_reflns_limit_h_max     10
_diffrn_reflns_limit_k_min     -9
_diffrn_reflns_limit_k_max     10
_diffrn_reflns_limit_l_min     -25
_diffrn_reflns_limit_l_max     28
_diffrn_standards_number     ?
_diffrn_standards_interval_count     ?
_diffrn_standards_interval_time     ?
_diffrn_standards_decay_%     ?
_refine_special_details
;
Refinement of <i>F</i>^2^ against ALL reflections. The weighted <i>R</i>-factor
<i>wR</i> and goodness of fit <i>S</i> are based on <i>F</i>^2^, conventional
<i>R</i>-factors <i>R</i> are based on <i>F</i>, with <i>F</i> set to zero for
negative <i>F</i>^2^. The threshold expression of <i>F</i>^2^ >
\s(<i>F</i>^2^) is used only for calculating <i>R</i>-factors(gt) <i>etc</i>.
and is not relevant to the choice of reflections for refinement.
<i>R</i>-factors based on <i>F</i>^2^ are statistically about twice as large
as those based on <i>F</i>, and <i>R</i>- factors based on ALL data will be
even larger.
;
_reflns_number_total     3077
_reflns_number_gt     2684
_reflns_threshold_expression     'I>2\s(I)'
_refine_ls_structure_factor_coef     Fsqd
_refine_ls_matrix_type     full
_refine_ls_R_factor_all     0.0524
_refine_ls_R_factor_gt     0.0468
_refine_ls_wR_factor_gt     0.1367
_refine_ls_wR_factor_ref     0.1432
_refine_ls_goodness_of_fit_ref     1.040
_refine_ls_restrained_S_all     1.040
_refine_ls_number_reflns     3077
_refine_ls_number_parameters     236
_refine_ls_number_restraints     0
_refine_ls_hydrogen_treatment     constr
_refine_ls_weighting_scheme     calc
_refine_ls_weighting_details
         'calc w=1/[\s^2^(Fo^2^)+(0.0875P)^2^+0.7360P] where P=(Fo^2^+2Fc^2^)/3'
_atom_sites_solution_hydrogens     geom
_atom_sites_solution_primary     direct
_atom_sites_solution_secondary     difmap
_refine_ls_shift/su_max     0.001
_refine_ls_shift/su_mean     0.000
_refine_diff_density_max     0.340
_refine_diff_density_min     -0.384
_refine_ls_extinction_method     SHELXL
_refine_ls_extinction_coef     0.017(2)
_refine_ls_extinction_expression
                                  'Fc^*^=kFc[1+0.001xFc^2^\l^3^/sin(2\q)]^-1/4^'
loop_
    _atom_type_symbol
    _atom_type_description
    _atom_type_scat_dispersion_real
    _atom_type_scat_dispersion_imag
    _atom_type_scat_source
    'C' 'C' 0.0033 0.0016
                         'International Tables Vol C Tables 4.2.6.8 and 6.1.1.4'
    'H' 'H' 0.0000 0.0000
                         'International Tables Vol C Tables 4.2.6.8 and 6.1.1.4'
    'N' 'N' 0.0061 0.0033
                         'International Tables Vol C Tables 4.2.6.8 and 6.1.1.4'
    'O' 'O' 0.0106 0.0060
                         'International Tables Vol C Tables 4.2.6.8 and 6.1.1.4'
    'F' 'F' 0.0171 0.0103
                         'International Tables Vol C Tables 4.2.6.8 and 6.1.1.4'
    'S' 'S' 0.1246 0.1234
                         'International Tables Vol C Tables 4.2.6.8 and 6.1.1.4'
_computing_data_collection     'SMART (Bruker, 2001)'
_computing_cell_refinement     'SAINT (Bruker, 2001)'
_computing_data_reduction     'SAINT (Bruker, 2001)'
_computing_structure_solution     'SHELXS97 (Sheldrick, 2008)'
_computing_structure_refinement     'SHELXL97 (Sheldrick, 2008)'
_computing_molecular_graphics     'SHELXTL (Sheldrick, 2008)'
_computing_publication_material     'SHELXTL (Sheldrick, 2008)'
loop_
    _atom_site_type_symbol
    _atom_site_label
    _atom_site_fract_x
    _atom_site_fract_y
    _atom_site_fract_z
    _atom_site_U_iso_or_equiv
    _atom_site_adp_type
    _atom_site_calc_flag
    _atom_site_refinement_flags
    _atom_site_occupancy
    _atom_site_symmetry_multiplicity
    _atom_site_disorder_assembly
    _atom_site_disorder_group
    C C1 0.6694(2) 0.5645(3) 0.33594(10) 0.0447(5) Uani d . 1 1 . .
    C C6 0.5341(2) 0.5834(2) 0.35904(9) 0.0365(5) Uani d . 1 1 . .
    C C5 0.4212(3) 0.6715(3) 0.32755(10) 0.0490(6) Uani d . 1 1 . .
    H H3 0.3291 0.6899 0.3419 0.059 Uiso calc R 1 1 . .
    C C4 0.4418(3) 0.7332(3) 0.27524(11) 0.0597(7) Uani d . 1 1 . .
    H H4 0.3647 0.7921 0.2544 0.072 Uiso calc R 1 1 . .
    C C3 0.5781(3) 0.7056(3) 0.25474(11) 0.0585(7) Uani d . 1 1 . .
    C C2 0.6955(3) 0.6231(3) 0.28413(12) 0.0580(7) Uani d . 1 1 . .
    H H6 0.7883 0.6073 0.2700 0.070 Uiso calc R 1 1 . .
    C C13 0.1006(2) 0.1070(3) 0.36580(9) 0.0385(5) Uani d . 1 1 . .
    C C12 0.2177(3) 0.0895(3) 0.41033(10) 0.0432(5) Uani d . 1 1 . .
    H H8 0.2401 -0.0099 0.4261 0.052 Uiso calc R 1 1 . .
    C C11 0.3003(2) 0.2199(3) 0.43111(9) 0.0403(5) Uani d . 1 1 . .
    H H9 0.3793 0.2088 0.4608 0.048 Uiso calc R 1 1 . .
    C C10 0.2657(2) 0.3687(2) 0.40761(8) 0.0340(5) Uani d . 1 1 . .
    C C14 0.0659(2) 0.2550(3) 0.34245(9) 0.0416(5) Uani d . 1 1 . .
    H H11 -0.0129 0.2661 0.3127 0.050 Uiso calc R 1 1 . .
    C C15 0.1482(2) 0.3860(3) 0.36341(10) 0.0408(5) Uani d . 1 1 . .
    H H12 0.1249 0.4855 0.3479 0.049 Uiso calc R 1 1 . .
    C C16 -0.2870(3) 0.0478(3) 0.36281(14) 0.0658(8) Uani d . 1 1 . .
    H H13A -0.3687 0.0261 0.3324 0.079 Uiso calc R 1 1 . .
    H H13B -0.2526 0.1567 0.3616 0.079 Uiso calc R 1 1 . .
    C C8 0.3049(2) 0.6238(2) 0.45767(9) 0.0370(5) Uani d . 1 1 . .
    C C9 0.1495(3) 0.6048(3) 0.47658(11) 0.0512(6) Uani d . 1 1 . .
    H H15A 0.1050 0.5065 0.4625 0.077 Uiso calc R 1 1 . .
    H H15B 0.0846 0.6909 0.4621 0.077 Uiso calc R 1 1 . .
    H H15C 0.1594 0.6050 0.5172 0.077 Uiso calc R 1 1 . .
    C C7 0.5160(2) 0.5089(3) 0.41508(9) 0.0401(5) Uani d . 1 1 . .
    H H7A 0.5562 0.4019 0.4155 0.048 Uiso calc R 1 1 . .
    H H7B 0.5774 0.5679 0.4448 0.048 Uiso calc R 1 1 . .
    C C18 -0.1690(3) -0.0912(4) 0.42815(12) 0.0616(7) Uani d . 1 1 . .
    H H17A -0.0888 -0.0364 0.4524 0.074 Uiso calc R 1 1 . .
    H H17B -0.1762 -0.2011 0.4394 0.074 Uiso calc R 1 1 . .
    C C17 -0.3228(3) -0.0043(4) 0.42063(14) 0.0686(8) Uani d . 1 1 . .
    H H18A -0.4113 -0.0735 0.4195 0.082 Uiso calc R 1 1 . .
    H H18B -0.3289 0.0821 0.4471 0.082 Uiso calc R 1 1 . .
    N N1 -0.1609(2) -0.0694(2) 0.36736(9) 0.0457(5) Uani d . 1 1 . .
    N N2 0.35756(18) 0.5030(2) 0.42793(7) 0.0351(4) Uani d . 1 1 . .
    O O1 0.38424(18) 0.74030(19) 0.47069(7) 0.0496(4) Uani d . 1 1 . .
    O O2 -0.0512(3) -0.0306(2) 0.27960(8) 0.0689(6) Uani d . 1 1 . .
    O O3 0.08117(19) -0.19746(19) 0.35635(9) 0.0595(5) Uani d . 1 1 . .
    F F1 0.5958(3) 0.7614(3) 0.20283(8) 0.0956(7) Uani d . 1 1 . .
    F F2 0.78369(17) 0.4820(2) 0.36687(8) 0.0728(5) Uani d . 1 1 . .
    S S2 -0.00544(6) -0.05936(7) 0.33804(2) 0.0439(2) Uani d . 1 1 . .
loop_
    _atom_site_aniso_label
    _atom_site_aniso_U_11
    _atom_site_aniso_U_22
    _atom_site_aniso_U_33
    _atom_site_aniso_U_12
    _atom_site_aniso_U_13
    _atom_site_aniso_U_23
    C1 0.0383(11) 0.0416(13) 0.0557(14) -0.0018(9) 0.0115(10) -0.0043(10)
    C6 0.0371(10) 0.0311(10) 0.0421(11) -0.0042(8) 0.0083(9) -0.0032(8)
    C5 0.0438(12) 0.0515(14) 0.0535(14) 0.0057(10) 0.0137(10) 0.0076(11)
    C4 0.0662(16) 0.0605(16) 0.0530(14) 0.0034(13) 0.0103(12) 0.0172(12)
    C3 0.0729(17) 0.0577(16) 0.0481(14) -0.0133(13) 0.0197(12) 0.0055(12)
    C2 0.0581(14) 0.0542(15) 0.0678(17) -0.0120(12) 0.0321(13) -0.0068(13)
    C13 0.0394(11) 0.0356(11) 0.0408(11) -0.0024(9) 0.0056(9) -0.0033(9)
    C12 0.0475(12) 0.0318(11) 0.0494(13) 0.0023(9) 0.0024(10) 0.0060(9)
    C11 0.0396(10) 0.0384(12) 0.0411(11) 0.0002(9) -0.0021(9) 0.0051(9)
    C10 0.0327(10) 0.0326(11) 0.0373(10) -0.0003(8) 0.0074(8) 0.0001(8)
    C14 0.0404(11) 0.0413(12) 0.0412(11) 0.0013(9) -0.0021(9) 0.0025(9)
    C15 0.0404(11) 0.0346(11) 0.0463(12) 0.0024(9) 0.0013(9) 0.0055(9)
    C16 0.0453(13) 0.0574(17) 0.092(2) 0.0090(12) 0.0002(14) 0.0004(14)
    C8 0.0399(11) 0.0355(12) 0.0352(10) 0.0009(9) 0.0029(8) 0.0033(9)
    C9 0.0464(12) 0.0544(14) 0.0551(14) 0.0036(11) 0.0156(11) -0.0045(11)
    C7 0.0310(10) 0.0428(12) 0.0466(12) 0.0017(8) 0.0056(9) 0.0045(9)
    C18 0.0587(15) 0.0660(17) 0.0618(16) 0.0032(13) 0.0146(13) 0.0028(13)
    C17 0.0558(15) 0.0649(18) 0.088(2) 0.0014(13) 0.0218(15) -0.0165(16)
    N1 0.0413(10) 0.0402(11) 0.0541(12) -0.0020(8) 0.0009(9) -0.0068(8)
    N2 0.0316(8) 0.0346(9) 0.0395(9) -0.0028(7) 0.0068(7) 0.0008(7)
    O1 0.0548(9) 0.0397(9) 0.0534(10) -0.0071(7) 0.0036(8) -0.0062(7)
    O2 0.0911(14) 0.0710(13) 0.0438(10) -0.0216(11) 0.0058(9) -0.0158(9)
    O3 0.0549(10) 0.0342(9) 0.0909(14) 0.0033(7) 0.0156(9) -0.0119(9)
    F1 0.1171(15) 0.1121(16) 0.0652(11) -0.0096(12) 0.0409(11) 0.0288(10)
    F2 0.0422(8) 0.0833(12) 0.0961(13) 0.0171(8) 0.0213(8) 0.0172(9)
    S2 0.0484(4) 0.0368(4) 0.0468(4) -0.0036(2) 0.0076(3) -0.0109(2)
_geom_special_details
;
All e.s.d.'s (except the e.s.d. in the dihedral angle between two l.s. planes)
are estimated using the full covariance matrix. The cell e.s.d.'s are taken
into account individually in the estimation of e.s.d.'s in distances, angles
and torsion angles; correlations between e.s.d.'s in cell parameters are only
used when they are defined by crystal symmetry. An approximate (isotropic)
treatment of cell e.s.d.'s is used for estimating e.s.d.'s involving l.s.
planes.
;
loop_
    _geom_bond_atom_site_label_1
    _geom_bond_atom_site_label_2
    _geom_bond_site_symmetry_2
    _geom_bond_distance
    _geom_bond_publ_flag
    C1 F2 . 1.359(3) ?
    C1 C2 . 1.375(4) ?
    C1 C6 . 1.381(3) ?
    C6 C5 . 1.382(3) ?
    C6 C7 . 1.502(3) ?
    C5 C4 . 1.383(4) ?
    C5 H3 . 0.9300 ?
    C4 C3 . 1.369(4) ?
    C4 H4 . 0.9300 ?
    C3 F1 . 1.350(3) ?
    C3 C2 . 1.362(4) ?
    C2 H6 . 0.9300 ?
    C13 C14 . 1.386(3) ?
    C13 C12 . 1.388(3) ?
    C13 S2 . 1.766(2) ?
    C12 C11 . 1.376(3) ?
    C12 H8 . 0.9300 ?
    C11 C10 . 1.393(3) ?
    C11 H9 . 0.9300 ?
    C10 C15 . 1.384(3) ?
    C10 N2 . 1.439(3) ?
    C14 C15 . 1.380(3) ?
    C14 H11 . 0.9300 ?
    C15 H12 . 0.9300 ?
    C16 N1 . 1.479(3) ?
    C16 C17 . 1.516(5) ?
    C16 H13A . 0.9700 ?
    C16 H13B . 0.9700 ?
    C8 O1 . 1.223(3) ?
    C8 N2 . 1.356(3) ?
    C8 C9 . 1.499(3) ?
    C9 H15A . 0.9600 ?
    C9 H15B . 0.9600 ?
    C9 H15C . 0.9600 ?
    C7 N2 . 1.463(3) ?
    C7 H7A . 0.9700 ?
    C7 H7B . 0.9700 ?
    C18 N1 . 1.470(3) ?
    C18 C17 . 1.527(4) ?
    C18 H17A . 0.9700 ?
    C18 H17B . 0.9700 ?
    C17 H18A . 0.9700 ?
    C17 H18B . 0.9700 ?
    N1 S2 . 1.612(2) ?
    O2 S2 . 1.419(2) ?
    O3 S2 . 1.4296(18) ?
loop_
    _geom_angle_atom_site_label_1
    _geom_angle_atom_site_label_2
    _geom_angle_atom_site_label_3
    _geom_angle_site_symmetry_1
    _geom_angle_site_symmetry_3
    _geom_angle
    _geom_angle_publ_flag
    F2 C1 C2 . . 118.4(2) ?
    F2 C1 C6 . . 117.2(2) ?
    C2 C1 C6 . . 124.5(2) ?
    C1 C6 C5 . . 116.1(2) ?
    C1 C6 C7 . . 119.94(19) ?
    C5 C6 C7 . . 123.92(19) ?
    C6 C5 C4 . . 121.6(2) ?
    C6 C5 H3 . . 119.2 ?
    C4 C5 H3 . . 119.2 ?
    C3 C4 C5 . . 118.5(2) ?
    C3 C4 H4 . . 120.7 ?
    C5 C4 H4 . . 120.7 ?
    F1 C3 C2 . . 118.8(2) ?
    F1 C3 C4 . . 118.3(3) ?
    C2 C3 C4 . . 122.9(2) ?
    C3 C2 C1 . . 116.3(2) ?
    C3 C2 H6 . . 121.8 ?
    C1 C2 H6 . . 121.8 ?
    C14 C13 C12 . . 120.43(19) ?
    C14 C13 S2 . . 119.25(16) ?
    C12 C13 S2 . . 120.32(17) ?
    C11 C12 C13 . . 119.6(2) ?
    C11 C12 H8 . . 120.2 ?
    C13 C12 H8 . . 120.2 ?
    C12 C11 C10 . . 119.96(19) ?
    C12 C11 H9 . . 120.0 ?
    C10 C11 H9 . . 120.0 ?
    C15 C10 C11 . . 120.28(19) ?
    C15 C10 N2 . . 120.25(18) ?
    C11 C10 N2 . . 119.41(17) ?
    C15 C14 C13 . . 119.97(19) ?
    C15 C14 H11 . . 120.0 ?
    C13 C14 H11 . . 120.0 ?
    C14 C15 C10 . . 119.72(19) ?
    C14 C15 H12 . . 120.1 ?
    C10 C15 H12 . . 120.1 ?
    N1 C16 C17 . . 88.8(2) ?
    N1 C16 H13A . . 113.8 ?
    C17 C16 H13A . . 113.8 ?
    N1 C16 H13B . . 113.8 ?
    C17 C16 H13B . . 113.8 ?
    H13A C16 H13B . . 111.1 ?
    O1 C8 N2 . . 121.09(19) ?
    O1 C8 C9 . . 121.4(2) ?
    N2 C8 C9 . . 117.43(19) ?
    C8 C9 H15A . . 109.5 ?
    C8 C9 H15B . . 109.5 ?
    H15A C9 H15B . . 109.5 ?
    C8 C9 H15C . . 109.5 ?
    H15A C9 H15C . . 109.5 ?
    H15B C9 H15C . . 109.5 ?
    N2 C7 C6 . . 114.27(17) ?
    N2 C7 H7A . . 108.7 ?
    C6 C7 H7A . . 108.7 ?
    N2 C7 H7B . . 108.7 ?
    C6 C7 H7B . . 108.7 ?
    H7A C7 H7B . . 107.6 ?
    N1 C18 C17 . . 88.7(2) ?
    N1 C18 H17A . . 113.9 ?
    C17 C18 H17A . . 113.9 ?
    N1 C18 H17B . . 113.9 ?
    C17 C18 H17B . . 113.9 ?
    H17A C18 H17B . . 111.1 ?
    C16 C17 C18 . . 87.9(2) ?
    C16 C17 H18A . . 114.0 ?
    C18 C17 H18A . . 114.0 ?
    C16 C17 H18B . . 114.0 ?
    C18 C17 H18B . . 114.0 ?
    H18A C17 H18B . . 111.2 ?
    C18 N1 C16 . . 91.5(2) ?
    C18 N1 S2 . . 125.64(16) ?
    C16 N1 S2 . . 126.87(18) ?
    C8 N2 C10 . . 123.67(16) ?
    C8 N2 C7 . . 118.69(17) ?
    C10 N2 C7 . . 117.64(17) ?
    O2 S2 O3 . . 120.79(12) ?
    O2 S2 N1 . . 106.48(12) ?
    O3 S2 N1 . . 105.75(11) ?
    O2 S2 C13 . . 107.50(11) ?
    O3 S2 C13 . . 107.47(10) ?
    N1 S2 C13 . . 108.35(10) ?
loop_
    _geom_hbond_atom_site_label_D
    _geom_hbond_atom_site_label_H
    _geom_hbond_atom_site_label_A
    _geom_hbond_site_symmetry_A
    _geom_hbond_distance_DH
    _geom_hbond_distance_HA
    _geom_hbond_distance_DA
    _geom_hbond_angle_DHA
    C5 H3 O3 1_565 0.93 2.44 3.336(3) 162
    C11 H9 O1 3_666 0.93 2.51 3.406(3) 162
    C17 H18B O1 3_566 0.97 2.56 3.509(4) 166
