# Supplementary material for: N-[4-(Azetidin-1-ylsulfon­yl)phen­yl]-N-(2,4-difluoro­benz­yl)acetamide
Source: Acta Crystallogr Sect E Struct Rep Online. 2012 Sep 15;68(Pt 10):o2929. doi: 10.1107/S1600536812038342 (PMC3470304; doi:10.1107/S1600536812038342)
Supplement: Supplementary file 2 [file e-68-o2929-Isup2.hkl]

#
# h,k,l, Fc-squared, Fo-squared, sigma(Fo-squared) and status flag
#
data_I
_shelx_title ' p in P 21/c'
_shelx_refln_list_code          4
_shelx_F_calc_maximum      180.56
_exptl_crystal_F_000       792.00
_reflns_d_resolution_high  0.8410
 
loop_
 _symmetry_equiv_pos_as_xyz
 'x, y, z'
 '-x, y+1/2, -z+1/2'
 '-x, -y, -z'
 'x, -y-1/2, z-1/2'
 
_cell_length_a     8.7793
_cell_length_b     8.4442
_cell_length_c    23.8103
_cell_angle_alpha  90.000
_cell_angle_beta   97.312
_cell_angle_gamma  90.000
 
_shelx_F_squared_multiplier     1.000
 
loop_
 _refln_index_h
 _refln_index_k
 _refln_index_l
 _refln_F_squared_calc
 _refln_F_squared_meas
 _refln_F_squared_sigma
 _refln_observed_status
   1   0   0       22.17       16.06      2.47 o
   2   0   0       11.38       12.24      1.54 o
   3   0   0     2619.16     2640.46     66.52 o
   4   0   0       84.79      111.68      3.66 o
   5   0   0      206.49      159.53      7.35 o
   6   0   0      364.12      357.06      9.28 o
   7   0   0      311.56      319.37      8.98 o
   8   0   0        8.07        5.13      2.28 o
   9   0   0       27.14       29.02      3.71 o
  10   0   0       60.25       57.11      5.28 o
   1   1   0     3216.96     3243.76     62.20 o
   2   1   0      353.76      360.11      7.03 o
   3   1   0      231.84      265.23      6.00 o
   4   1   0        0.03       -0.35      0.52 o
   5   1   0        4.75        3.23      0.78 o
   6   1   0       36.61       34.19      1.72 o
   7   1   0      111.37      106.88      3.53 o
   8   1   0       13.71       19.34      1.95 o
   9   1   0        4.11        5.20      1.63 o
  10   1   0        1.59        2.20      1.54 o
   0   2   0     6247.29     5625.82    258.50 o
   1   2   0     5825.93     6137.16     95.54 o
   2   2   0     1427.45     1452.51     39.77 o
   3   2   0       10.46       10.42      1.00 o
   4   2   0     3020.82     3078.86     41.60 o
   5   2   0       25.04       25.49      2.21 o
   6   2   0     3115.16     3069.35     45.14 o
   7   2   0       17.43       21.33      1.88 o
   8   2   0      229.58      227.00      5.98 o
   9   2   0      170.47      178.96      6.03 o
  10   2   0        2.51        1.73      1.52 o
   1   3   0     2149.60     2244.93     39.24 o
   2   3   0     1066.58     1120.60     18.48 o
   3   3   0      840.22      883.59     20.58 o
   4   3   0      206.91      297.53      9.00 o
   5   3   0       17.39       39.23      2.01 o
   6   3   0       13.47       20.14      1.78 o
   7   3   0       67.24       66.84      3.05 o
   8   3   0       26.06       25.98      2.18 o
   9   3   0       93.74       94.37      3.96 o
   0   4   0     2515.16     2632.33     58.96 o
   1   4   0     1215.90     1306.15     23.34 o
   2   4   0     1719.06     1823.87     50.71 o
   3   4   0     1274.61     1401.27     23.05 o
   4   4   0       31.14       31.23      1.74 o
   5   4   0      296.17      314.97      7.58 o
   6   4   0       36.74       28.86      2.07 o
   7   4   0      583.73      583.03     11.18 o
   8   4   0        3.36        4.65      1.38 o
   9   4   0        0.36        1.54      1.22 o
   1   5   0       46.58       48.30      2.12 o
   2   5   0      140.72      141.26      3.64 o
   3   5   0      590.26      621.53     10.28 o
   4   5   0       30.02       31.57      1.85 o
   5   5   0        9.08       18.96      1.74 o
   6   5   0        9.34        5.22      1.55 o
   7   5   0      333.22      334.63     11.65 o
   8   5   0        2.47        2.89      1.29 o
   0   6   0     1750.74     1694.02     47.64 o
   1   6   0      305.91      280.07      6.79 o
   2   6   0      146.48      140.78      4.80 o
   3   6   0        0.09       -0.44      0.87 o
   4   6   0        9.37        9.47      1.55 o
   5   6   0      160.26      150.74      5.04 o
   6   6   0       96.80       86.77      4.75 o
   7   6   0      211.38      213.57      9.01 o
   8   6   0        4.36        5.78      1.61 o
   1   7   0      276.94      292.27      9.70 o
   2   7   0      179.83      191.85      7.11 o
   3   7   0       11.40       13.78      2.28 o
   4   7   0        0.08        0.76      1.55 o
   5   7   0       46.71       37.71      3.40 o
   6   7   0       29.07       30.94      4.60 o
   7   7   0       32.65       31.37      3.51 o
   0   8   0       12.38       17.52      3.44 o
   1   8   0      423.42      439.65     13.85 o
   2   8   0      402.27      400.45     15.32 o
   3   8   0       42.62       52.70      4.04 o
   4   8   0      182.72      200.36      8.00 o
   5   8   0      232.39      224.16      8.75 o
   6   8   0       37.33       43.30      5.49 o
   1   9   0       39.78       45.20      4.30 o
   2   9   0       73.52       75.49      5.25 o
   3   9   0       16.99       15.16      4.26 o
   4   9   0      135.89      136.56      8.22 o
   0  10   0        7.19        4.59      3.91 o
 -10   1   1       30.10       31.31      3.19 o
  -9   1   1      101.12      101.07      4.53 o
  -8   1   1      574.38      587.72     11.36 o
  -7   1   1      338.28      322.16      6.98 o
  -6   1   1       15.03       10.34      1.15 o
  -5   1   1        0.61        0.95      0.71 o
  -4   1   1      774.90      703.13     10.55 o
  -3   1   1     2985.87     2865.55     49.56 o
  -2   1   1      701.74      698.63     11.58 o
  -1   1   1    11379.35    12796.32    243.83 o
   0   1   1      283.86      271.24      6.22 o
   1   1   1     5478.86     5953.29    131.00 o
   2   1   1       44.56       63.16      2.23 o
   3   1   1       10.53       10.66      0.95 o
   4   1   1       71.36       71.71      1.96 o
   5   1   1      649.70      737.95     11.38 o
   6   1   1        1.33        1.74      0.89 o
   7   1   1       71.60       65.02      2.83 o
   8   1   1      753.32      715.24     13.24 o
   9   1   1        5.96        6.19      1.63 o
  10   1   1       92.05       90.09      5.35 o
 -10   2   1       73.56       77.41      4.30 o
  -9   2   1        4.17        4.27      1.66 o
  -8   2   1      104.17      106.40      3.91 o
  -7   2   1        3.84       10.29      1.53 o
  -6   2   1       67.34       71.95      2.85 o
  -5   2   1     1793.40     1829.32     25.72 o
  -4   2   1      880.12      878.13     12.90 o
  -3   2   1       95.42      141.23      3.64 o
  -2   2   1        0.12        5.43      0.75 o
  -1   2   1     3103.35     3245.55     50.71 o
   0   2   1       48.56       67.51      2.31 o
   1   2   1    20372.20    22611.10    433.02 o
   2   2   1     3526.71     3553.16     60.94 o
   3   2   1        7.34        8.15      0.91 o
   4   2   1       25.49       25.35      1.45 o
   5   2   1      112.67      125.25      3.04 o
   6   2   1      411.20      399.59      7.91 o
   7   2   1      143.96      146.28      4.32 o
   8   2   1      310.30      311.89      7.28 o
   9   2   1       81.75       88.26      4.31 o
  10   2   1        5.87        4.35      2.39 o
  -9   3   1       19.61       20.13      2.32 o
  -8   3   1        1.22        1.26      1.13 o
  -7   3   1      879.90      859.13     15.89 o
  -6   3   1       16.24       18.38      1.75 o
  -5   3   1        3.44        9.40      1.28 o
  -4   3   1     2346.95     2567.00     40.21 o
  -3   3   1     2269.86     2338.64     46.01 o
  -2   3   1        5.57        7.05      1.27 o
  -1   3   1      267.96      293.12      5.33 o
   0   3   1       49.77       49.78      1.60 o
   1   3   1        2.86        1.52      0.56 o
   2   3   1      227.92      270.75      5.79 o
   3   3   1       17.75       24.38      1.59 o
   4   3   1     1381.23     1412.59     25.41 o
   5   3   1       21.05       24.27      1.66 o
   6   3   1        1.00        2.72      1.21 o
   7   3   1      491.81      472.01      9.45 o
   8   3   1       12.49        7.77      1.77 o
   9   3   1        1.02        0.75      1.85 o
  -9   4   1        3.56        2.43      1.37 o
  -8   4   1       64.03       67.57      3.28 o
  -7   4   1      566.07      596.92     11.37 o
  -6   4   1        9.46        7.00      1.39 o
  -5   4   1     1668.07     1571.80     24.21 o
  -4   4   1      526.09      465.08      8.90 o
  -3   4   1      103.99       93.77      3.14 o
  -2   4   1      324.94      393.47      7.40 o
  -1   4   1      257.91      222.49      4.85 o
   0   4   1     1035.61      974.24     17.62 o
   1   4   1     1698.90     1682.31     29.71 o
   2   4   1     6006.64     6243.83     97.81 o
   3   4   1      235.38      201.02      4.20 o
   4   4   1      128.69      140.66      3.59 o
   5   4   1     1382.13     1445.62     26.56 o
   6   4   1      651.58      657.12     11.87 o
   7   4   1      361.87      353.10      7.79 o
   8   4   1       44.17       49.82      2.92 o
   9   4   1       30.86       30.09      2.60 o
  -9   5   1       16.04       11.28      2.30 o
  -8   5   1      226.38      232.07      6.74 o
  -7   5   1      199.22      179.09      5.10 o
  -6   5   1        2.09        4.13      1.20 o
  -5   5   1      455.42      444.61      8.54 o
  -4   5   1       59.48       69.01      2.86 o
  -3   5   1      381.06      422.63      8.32 o
  -2   5   1     1045.44     1060.26     16.47 o
  -1   5   1        0.29        3.43      0.82 o
   0   5   1       25.48       22.27      1.33 o
   1   5   1        7.38        9.44      1.52 o
   2   5   1      156.50      182.18      4.65 o
   3   5   1        6.35       12.57      1.18 o
   4   5   1      106.39       81.88      2.75 o
   5   5   1      750.35      723.39     12.56 o
   6   5   1        0.30       -1.44      0.96 o
   7   5   1      134.02      128.61      5.53 o
   8   5   1        1.00        1.24      1.40 o
  -8   6   1        2.45        1.03      1.82 o
  -7   6   1        2.52        0.24      1.13 o
  -6   6   1        0.49        0.19      1.14 o
  -5   6   1       30.79       29.50      2.44 o
  -4   6   1      267.66      290.45      7.40 o
  -3   6   1      452.60      439.83      9.72 o
  -2   6   1      655.88      627.00     12.60 o
  -1   6   1     1312.81     1321.93     27.57 o
   0   6   1      541.39      555.98     11.53 o
   1   6   1     1752.25     1821.14     33.13 o
   2   6   1      200.59      197.17      4.74 o
   3   6   1       64.59       58.12      2.79 o
   4   6   1       31.89       25.35      2.67 o
   5   6   1       84.45       86.26      3.74 o
   6   6   1       81.36       80.73      4.10 o
   7   6   1       18.31       12.66      2.06 o
   8   6   1       89.10       91.75      5.25 o
  -7   7   1       30.95       28.73      3.38 o
  -6   7   1      105.22       94.50      6.37 o
  -5   7   1        1.45        0.09      1.59 o
  -4   7   1        5.82        7.20      2.00 o
  -3   7   1        0.44        0.10      1.46 o
  -2   7   1        6.96        9.04      2.46 o
  -1   7   1       38.48       35.54      3.43 o
   0   7   1     1080.83     1029.88     26.56 o
   1   7   1      394.42      398.82     10.44 o
   2   7   1      182.40      173.99      6.68 o
   3   7   1       77.17       62.08      4.06 o
   4   7   1      294.98      270.50      9.35 o
   5   7   1       10.27       13.59      2.49 o
   6   7   1       26.71       28.62      3.24 o
   7   7   1        2.08        0.17      1.70 o
  -6   8   1       22.89       25.21      3.28 o
  -5   8   1        7.12        8.35      2.32 o
  -4   8   1       34.66       39.56      4.61 o
  -3   8   1       13.20       15.94      3.32 o
  -2   8   1       13.16       14.49      2.77 o
  -1   8   1       93.18      102.57      5.57 o
   0   8   1       94.07       93.54      4.65 o
   1   8   1      103.38       99.72      6.48 o
   2   8   1        2.28        1.39      1.40 o
   3   8   1       35.40       35.40      3.43 o
   4   8   1       71.01       59.45      4.30 o
   5   8   1       18.06       21.27      3.03 o
   6   8   1        0.52        1.94      1.87 o
  -4   9   1        9.82       20.45      3.46 o
  -3   9   1        6.25       10.37      2.70 o
  -2   9   1       67.17       79.76      5.29 o
  -1   9   1       22.08       20.20      3.22 o
   0   9   1      207.58      222.82     10.62 o
   1   9   1        5.46        8.11      2.43 o
   2   9   1        4.34        9.13      2.93 o
   3   9   1        2.52        2.26      2.42 o
   4   9   1        7.35        8.76      2.50 o
   0  10   1        4.26        2.49      2.68 o
 -10   0   2        3.31       -0.89      1.96 o
  -9   0   2        9.92        5.93      2.31 o
  -8   0   2       24.57       24.16      3.32 o
  -7   0   2      641.69      637.91     15.16 o
  -6   0   2      336.93      315.47      8.80 o
  -5   0   2      576.40      620.48     13.81 o
  -4   0   2     3336.47     3753.55     71.15 o
  -3   0   2     9822.65    10579.07    256.95 o
  -2   0   2    13947.96    13919.25    714.11 o
  -1   0   2     1406.05     1623.79     44.39 o
   0   0   2     1329.66      839.44     35.04 o
   1   0   2        8.28       16.51      1.39 o
   2   0   2     9380.63     9525.23    388.38 o
   3   0   2     1665.84     1741.72     48.32 o
   4   0   2       21.35       34.96      2.00 o
   5   0   2      347.20      324.54      8.27 o
   6   0   2      247.46      269.86      7.61 o
   7   0   2     2052.07     2000.02     47.13 o
   8   0   2       80.04       93.37      5.89 o
   9   0   2      326.65      326.36     12.23 o
  10   0   2       18.40       16.69      3.25 o
 -10   1   2        3.15        4.05      1.64 o
  -9   1   2       32.79       36.38      3.01 o
  -8   1   2       11.11       14.09      1.91 o
  -7   1   2        3.87        1.89      1.08 o
  -6   1   2      620.12      667.58     10.76 o
  -5   1   2        2.32        5.81      1.03 o
  -4   1   2       18.44       16.40      1.00 o
  -3   1   2     1572.77     1548.96     25.06 o
  -2   1   2      343.33      379.29      6.60 o
  -1   1   2     1034.41     1027.07     17.97 o
   0   1   2      547.72      563.46     11.76 o
   1   1   2     2010.76     1473.28    186.75 o
   2   1   2     6081.42     6694.28    147.38 o
   3   1   2     1084.98     1160.00     20.89 o
   4   1   2      132.19      161.77      3.31 o
   5   1   2      600.34      694.87     10.84 o
   6   1   2       48.18       54.14      2.11 o
   7   1   2       51.30       56.50      2.68 o
   8   1   2       37.49       40.16      2.62 o
   9   1   2       17.94       18.13      2.23 o
  10   1   2        4.49        4.41      1.92 o
 -10   2   2       41.18       51.92      3.74 o
  -9   2   2       33.93       41.10      3.16 o
  -8   2   2       41.39       50.09      2.80 o
  -7   2   2      170.42      158.87      4.47 o
  -6   2   2      120.76      142.70      3.96 o
  -5   2   2      584.26      637.45     10.04 o
  -4   2   2      122.74      114.28      2.58 o
  -3   2   2       11.12        9.37      1.01 o
  -2   2   2        0.05        0.50      0.44 o
  -1   2   2     1708.20     1805.54     35.08 o
   0   2   2     1093.66      954.28     19.78 o
   1   2   2    29228.77    33028.98    736.98 o
   2   2   2      344.92      354.35      7.07 o
   3   2   2     3756.90     3878.75     75.08 o
   4   2   2      711.08      709.38     12.48 o
   5   2   2      836.82      858.05     13.05 o
   6   2   2       61.44       56.83      2.51 o
   7   2   2      370.25      352.92      7.60 o
   8   2   2       57.85       62.10      3.05 o
   9   2   2       54.45       60.17      3.51 o
  10   2   2       16.81       17.60      2.53 o
  -9   3   2        5.61        3.95      1.42 o
  -8   3   2        3.07        7.02      1.65 o
  -7   3   2     1180.42     1140.36     18.94 o
  -6   3   2      449.73      428.30      8.37 o
  -5   3   2      185.20      168.81      4.44 o
  -4   3   2     1748.34     1816.56     26.99 o
  -3   3   2      312.56      329.50      7.81 o
  -2   3   2     5117.36     5219.22     81.74 o
  -1   3   2      463.66      410.97      8.95 o
   0   3   2     2712.42     2743.53     53.55 o
   1   3   2       18.40       21.32      2.48 o
   2   3   2      866.07      957.87     17.51 o
   3   3   2     2109.35     2087.66     32.99 o
   4   3   2       62.24       90.98      4.60 o
   5   3   2      274.22      230.20      5.11 o
   6   3   2     3263.02     3088.56     45.55 o
   7   3   2        1.72        2.55      1.27 o
   8   3   2       19.43       17.53      1.93 o
   9   3   2        4.08        4.35      1.48 o
  -9   4   2        0.00       -0.34      1.21 o
  -8   4   2       34.74       32.28      2.44 o
  -7   4   2      110.01      124.91      4.12 o
  -6   4   2        2.52        4.75      1.33 o
  -5   4   2        0.56        0.73      1.31 o
  -4   4   2      209.16      243.06      5.91 o
  -3   4   2      153.09      158.96      3.50 o
  -2   4   2      247.42      299.25      5.91 o
  -1   4   2       22.96       25.97      1.35 o
   0   4   2      277.56      259.59      5.14 o
   1   4   2     2005.04     2298.97     40.10 o
   2   4   2     1479.08     1911.18     34.06 o
   3   4   2     1944.21     1978.30     31.55 o
   4   4   2        9.96       16.86      1.48 o
   5   4   2      110.43      103.48      3.28 o
   6   4   2      216.94      205.86      6.12 o
   7   4   2       31.21       26.15      2.19 o
   8   4   2       46.84       63.66      3.18 o
   9   4   2        0.17        1.39      1.22 o
  -9   5   2       79.59       82.53      4.38 o
  -8   5   2      248.00      263.62      7.94 o
  -7   5   2       44.76       50.39      3.03 o
  -6   5   2     1479.15     1429.27     22.83 o
  -5   5   2      342.15      338.24      9.11 o
  -4   5   2      109.00       98.75      3.72 o
  -3   5   2      904.55      887.81     15.42 o
  -2   5   2      456.68      438.12      7.67 o
  -1   5   2      747.92      715.37     12.18 o
   0   5   2      713.96      763.38     13.28 o
   1   5   2      343.33      308.60      6.82 o
   2   5   2     1126.10     1094.61     16.88 o
   3   5   2      177.46      215.77      4.88 o
   4   5   2       81.17       85.08      2.72 o
   5   5   2      124.33      110.07      3.50 o
   6   5   2       91.34       81.37      3.22 o
   7   5   2      270.27      255.89      7.36 o
   8   5   2      109.30      120.99      4.44 o
  -8   6   2        7.42        6.81      1.99 o
  -7   6   2       18.25       10.13      3.25 o
  -6   6   2      158.11      156.82      5.38 o
  -5   6   2        3.89        1.79      1.31 o
  -4   6   2      163.08      152.37      4.91 o
  -3   6   2       12.46        9.56      1.52 o
  -2   6   2      366.76      376.96     11.06 o
  -1   6   2        0.01       -0.19      1.14 o
   0   6   2       24.13       31.10      1.79 o
   1   6   2       25.66       29.58      1.98 o
   2   6   2       10.38        9.38      1.41 o
   3   6   2      205.93      180.61      5.75 o
   4   6   2       68.27       62.03      3.04 o
   5   6   2       89.64       81.01      3.31 o
   6   6   2        3.28        2.44      1.29 o
   7   6   2       12.68       12.01      2.02 o
   8   6   2       38.18       39.00      3.20 o
  -7   7   2        6.06        5.82      1.88 o
  -6   7   2        2.34        3.67      1.58 o
  -5   7   2       49.28       40.71      3.62 o
  -4   7   2        5.38        4.45      1.84 o
  -3   7   2        0.19        1.04      1.82 o
  -2   7   2      535.48      549.56     16.00 o
  -1   7   2      147.42      143.99      6.35 o
   0   7   2      642.16      669.24     15.79 o
   1   7   2      991.04      947.60     21.19 o
   2   7   2       94.23       98.85      4.87 o
   3   7   2       86.48       80.81      4.45 o
   4   7   2        0.63        0.95      1.49 o
   5   7   2       19.22       13.54      2.44 o
   6   7   2       31.96       27.29      3.19 o
   7   7   2        2.81        4.24      1.94 o
  -6   8   2       72.99       71.90     11.70 o
  -5   8   2       78.92       67.80      5.73 o
  -4   8   2        7.25        7.81      2.42 o
  -3   8   2       84.61       86.00      5.29 o
  -2   8   2       18.77       15.34      2.71 o
  -1   8   2      276.54      306.51     10.72 o
   0   8   2      409.48      421.58     13.28 o
   1   8   2      190.21      212.13      7.90 o
   2   8   2        4.46        1.24      2.59 o
   3   8   2      209.45      213.40      8.21 o
   4   8   2       33.34       34.70      3.51 o
   5   8   2        0.03        2.19      1.74 o
   6   8   2       19.58       23.62      3.17 o
  -4   9   2        8.44        6.88      2.48 o
  -3   9   2        8.69        6.41      3.15 o
  -2   9   2       18.34       21.55      3.33 o
  -1   9   2        3.48        5.55      2.24 o
   0   9   2      183.84      190.22      9.60 o
   1   9   2      131.64      138.19      6.90 o
   2   9   2       24.86       26.96      3.87 o
   3   9   2        0.99        0.27      1.87 o
   4   9   2       40.21       47.66      4.34 o
   0  10   2       59.23       75.66      9.41 o
 -10   1   3      112.07      110.76      5.06 o
  -9   1   3        6.09        1.72      1.82 o
  -8   1   3       13.49       18.78      2.69 o
  -7   1   3      324.34      317.32      6.89 o
  -6   1   3     1030.07     1000.14     15.19 o
  -5   1   3     3457.82     3753.35     50.72 o
  -4   1   3      204.28      269.00      5.20 o
  -3   1   3     3852.26     3890.61     64.14 o
  -2   1   3     9283.26     9505.98    179.26 o
  -1   1   3     1998.42     2117.31     40.67 o
   0   1   3     2998.93     3102.40     53.50 o
   1   1   3    28712.15    14123.58    544.18 o
   2   1   3      274.58      229.56      9.98 o
   3   1   3      901.69      856.13     17.76 o
   4   1   3     1006.01     1000.27     16.86 o
   5   1   3     1266.76     1349.66     19.48 o
   6   1   3        5.67        7.73      1.06 o
   7   1   3      618.45      605.19     11.26 o
   8   1   3      874.93      911.07     16.14 o
   9   1   3        1.81        2.57      1.53 o
  10   1   3       24.09       25.46      2.79 o
 -10   2   3        0.00        0.72      1.35 o
  -9   2   3       47.23       64.95      4.42 o
  -8   2   3        0.90        2.16      1.24 o
  -7   2   3        0.29       -0.13      1.04 o
  -6   2   3      435.46      423.76      8.22 o
  -5   2   3      475.38      495.60      8.89 o
  -4   2   3      511.37      586.05      9.78 o
  -3   2   3       54.43       60.93      3.20 o
  -2   2   3       17.94       27.58      1.36 o
  -1   2   3     1956.02     2103.21     36.62 o
   0   2   3      250.29      221.92      5.13 o
   1   2   3     3320.42     3010.07     52.23 o
   2   2   3      360.24      452.89      9.89 o
   3   2   3      538.09      519.78     11.07 o
   4   2   3      112.95      132.45      3.58 o
   5   2   3        6.83       11.36      1.06 o
   6   2   3      280.80      249.59      5.70 o
   7   2   3      345.92      367.39     10.58 o
   8   2   3        5.64        5.92      1.82 o
   9   2   3       22.52       22.13      2.20 o
  -9   3   3        0.12        0.66      1.20 o
  -8   3   3       83.82       85.16      3.55 o
  -7   3   3      494.27      499.12     10.40 o
  -6   3   3      100.54      102.38      3.36 o
  -5   3   3     1277.39     1307.98     20.39 o
  -4   3   3       60.51       57.19      2.16 o
  -3   3   3      114.74      103.96      2.90 o
  -2   3   3     2501.97     2607.16     45.47 o
  -1   3   3        0.11       -0.39      0.63 o
   0   3   3      325.46      340.87      6.96 o
   1   3   3      350.32      329.08      7.94 o
   2   3   3       50.16       40.51      2.50 o
   3   3   3     1352.93     1365.58     50.17 o
   4   3   3      580.93      572.95     10.61 o
   5   3   3       32.74       32.38      2.41 o
   6   3   3      119.48      121.88      3.78 o
   7   3   3      307.30      298.83      7.39 o
   8   3   3        0.02        2.88      1.40 o
   9   3   3        9.94        9.19      1.66 o
  -9   4   3        8.69        7.45      1.57 o
  -8   4   3        7.00        5.50      1.43 o
  -7   4   3        0.00        2.78      1.29 o
  -6   4   3      843.86      856.95     14.64 o
  -5   4   3      199.27      204.49      4.86 o
  -4   4   3        8.63        8.13      1.10 o
  -3   4   3      120.45      122.41      3.57 o
  -2   4   3      325.82      339.13      6.43 o
  -1   4   3       89.72      102.04      3.39 o
   0   4   3      209.87      264.25      5.72 o
   1   4   3        1.30       -0.10      0.36 o
   2   4   3     2855.74     3263.67     55.80 o
   3   4   3      141.43      141.94      3.58 o
   4   4   3      215.08      206.78      4.53 o
   5   4   3        5.64        4.27      1.11 o
   6   4   3       13.88       15.45      1.92 o
   7   4   3      107.77      102.08      4.10 o
   8   4   3        0.03        0.78      1.12 o
   9   4   3       10.61       11.29      1.77 o
  -9   5   3       40.59       39.81      3.30 o
  -8   5   3       69.99       81.00      4.11 o
  -7   5   3        3.29        2.52      1.50 o
  -6   5   3      208.79      191.33      5.97 o
  -5   5   3       89.43       76.99      4.91 o
  -4   5   3       36.75       31.80      2.03 o
  -3   5   3       29.15       29.31      1.77 o
  -2   5   3      765.57      800.85     15.02 o
  -1   5   3       48.41       62.46      2.23 o
   0   5   3       96.13       84.37      2.29 o
   1   5   3      568.24      531.31     11.98 o
   2   5   3      251.97      293.82      6.01 o
   3   5   3      133.93      123.14      3.73 o
   4   5   3       57.32       54.76      2.79 o
   5   5   3      301.57      291.05      6.36 o
   6   5   3       65.21       66.26      2.93 o
   7   5   3      224.53      197.07      8.73 o
   8   5   3      126.34      133.36      4.64 o
  -8   6   3       40.98       40.03      3.21 o
  -7   6   3       17.61       15.91      2.20 o
  -6   6   3       10.05        7.42      3.86 o
  -5   6   3       23.11       28.47      2.46 o
  -4   6   3      282.60      269.92      7.08 o
  -3   6   3      435.43      420.15     10.65 o
  -2   6   3      249.02      239.24      6.29 o
  -1   6   3       77.86       88.50      2.93 o
   0   6   3       43.24       34.51      1.91 o
   1   6   3        0.53        2.86      1.44 o
   2   6   3        0.80        0.52      0.78 o
   3   6   3        0.05        0.71      0.92 o
   4   6   3       10.61        7.59      1.34 o
   5   6   3       55.85       36.18      2.57 o
   6   6   3       17.27       23.71      2.40 o
   7   6   3      131.57      112.23      6.36 o
   8   6   3       84.34       94.72      4.65 o
  -7   7   3       88.56       87.38      4.96 o
  -6   7   3        2.64        1.36      2.18 o
  -5   7   3      248.38      244.20      7.91 o
  -4   7   3      566.63      527.66     13.19 o
  -3   7   3        0.07        0.32      1.44 o
  -2   7   3        7.75       11.71      2.43 o
  -1   7   3     1809.34     1832.03     44.61 o
   0   7   3      398.41      341.27      9.31 o
   1   7   3      174.90      170.80      5.77 o
   2   7   3      612.30      593.26     16.38 o
   3   7   3      149.63      150.99      6.31 o
   4   7   3       23.28       15.34      2.43 o
   5   7   3      240.73      229.01      8.58 o
   6   7   3       66.91       59.37      4.33 o
   7   7   3       61.94       62.57      7.79 o
  -6   8   3        0.45        1.54      1.87 o
  -5   8   3        8.36        7.60      3.12 o
  -4   8   3        0.36        0.81      1.74 o
  -3   8   3       84.45       84.02      5.25 o
  -2   8   3       95.07      100.42      5.56 o
  -1   8   3       17.70       21.72      2.99 o
   0   8   3        1.87        6.96      2.17 o
   1   8   3       91.15       90.21      5.44 o
   2   8   3       93.52       96.49      6.21 o
   3   8   3       24.18       30.62      3.26 o
   4   8   3       31.83       27.70      3.26 o
   5   8   3       22.93       24.63      3.15 o
   6   8   3       21.30       21.06      3.11 o
  -4   9   3      248.32      233.66      9.81 o
  -3   9   3       36.12       38.91      4.18 o
  -2   9   3        8.66       10.15      2.58 o
  -1   9   3      324.19      360.54     12.48 o
   0   9   3       93.22       97.69      6.69 o
   1   9   3      131.55      137.74      8.05 o
   2   9   3      182.18      194.32      8.00 o
   3   9   3       25.42       36.17      3.75 o
   4   9   3      133.20      165.37      7.61 o
 -10   0   4       41.36       43.73      4.90 o
  -9   0   4      311.14      306.58     11.65 o
  -8   0   4      101.12       88.34      5.51 o
  -7   0   4        3.02        3.12      1.44 o
  -6   0   4      568.60      560.11     13.14 o
  -5   0   4      476.20      622.03     13.86 o
  -4   0   4    10161.48    11155.02    299.30 o
  -3   0   4    10696.31    12483.37    274.68 o
  -2   0   4     3733.08     4093.72    222.40 o
  -1   0   4    28170.39    25559.07   1004.02 o
   0   0   4    22885.55    29053.01   1055.96 o
   1   0   4      407.76      384.74     14.00 o
   2   0   4       15.84       22.25      1.39 o
   3   0   4     1352.34     1463.35     41.45 o
   4   0   4       62.31       68.63      2.77 o
   5   0   4        0.60        1.13      0.98 o
   6   0   4       39.33       32.75      2.47 o
   7   0   4       80.92       89.62      4.28 o
   8   0   4       11.08       14.05      2.92 o
   9   0   4        1.00        2.63      2.28 o
  10   0   4        0.13        2.45      2.06 o
 -10   1   4       42.30       43.16      3.50 o
  -9   1   4        0.56        0.83      1.42 o
  -8   1   4       28.81       37.64      2.78 o
  -7   1   4       20.06       23.41      1.89 o
  -6   1   4       69.63       86.82      2.94 o
  -5   1   4       13.04       17.28      1.24 o
  -4   1   4     2568.77     2752.71     37.37 o
  -3   1   4      264.32      217.45      4.98 o
  -2   1   4      845.76      845.36     16.96 o
  -1   1   4     1849.31     1837.22     67.36 o
   0   1   4      227.63      245.22      4.70 o
   1   1   4     1227.44     1265.13     22.18 o
   2   1   4      307.72      307.12      6.92 o
   3   1   4      427.81      413.77     10.57 o
   4   1   4      657.76      649.59     10.67 o
   5   1   4      484.06      491.35      8.19 o
   6   1   4        5.47        7.05      1.06 o
   7   1   4      211.43      205.63      5.28 o
   8   1   4        0.16        5.38      1.50 o
   9   1   4      227.47      222.01      6.84 o
  10   1   4        0.07       -1.27      1.44 o
 -10   2   4       70.41       83.97      4.77 o
  -9   2   4      138.34      148.19      5.36 o
  -8   2   4       35.48       42.66      3.62 o
  -7   2   4       63.06       65.57      2.83 o
  -6   2   4     1444.39     1417.41     22.21 o
  -5   2   4     2800.92     2685.84     39.26 o
  -4   2   4      120.68      133.25      3.50 o
  -3   2   4     1123.99     1125.99     18.54 o
  -2   2   4      196.86      217.49      4.83 o
  -1   2   4     1759.70     1910.15     33.17 o
   0   2   4    14125.04    15717.64    299.23 o
   1   2   4     9961.41    11310.11    191.79 o
   2   2   4      481.66      507.24      8.88 o
   3   2   4     1606.76     1809.71     31.31 o
   4   2   4       56.21       45.85      2.22 o
   5   2   4      312.25      284.16      6.42 o
   6   2   4        0.31        0.07      0.93 o
   7   2   4       55.71       53.98      2.72 o
   8   2   4      132.81      123.74      5.19 o
   9   2   4       27.15       35.42      2.62 o
  -9   3   4        1.31        4.06      1.44 o
  -8   3   4      134.76      143.72      4.58 o
  -7   3   4       77.14       82.84      4.04 o
  -6   3   4      361.83      359.03      7.35 o
  -5   3   4     2201.87     2218.50     32.93 o
  -4   3   4     1571.86     1588.18     26.05 o
  -3   3   4      743.70      700.75     12.22 o
  -2   3   4       13.00       22.26      2.20 o
  -1   3   4      413.76      476.45      9.06 o
   0   3   4     2815.14     2593.77     51.32 o
   1   3   4     2446.99     2248.36     46.79 o
   2   3   4     6124.08     6316.17    121.23 o
   3   3   4     3185.97     3222.43     56.23 o
   4   3   4        0.39        1.21      0.60 o
   5   3   4      209.53      223.76      5.85 o
   6   3   4       87.13       74.27      3.30 o
   7   3   4       22.04       26.08      2.11 o
   8   3   4      111.44       94.65      3.77 o
   9   3   4      120.23      123.17      5.48 o
  -9   4   4       13.79       11.79      2.09 o
  -8   4   4       34.13       39.53      2.68 o
  -7   4   4      220.83      239.12      5.98 o
  -6   4   4      867.79      832.89     14.31 o
  -5   4   4      580.22      620.03     10.90 o
  -4   4   4      154.90      160.93      4.25 o
  -3   4   4      377.37      465.30     12.17 o
  -2   4   4      415.86      480.50      8.76 o
  -1   4   4        2.03        1.37      0.85 o
   0   4   4      184.78      252.88      5.18 o
   1   4   4      346.23      364.83      8.64 o
   2   4   4      586.49      405.66      7.58 o
   3   4   4        5.33        1.35      0.44 o
   4   4   4      300.42      316.97      6.70 o
   5   4   4       46.60       49.00      2.32 o
   6   4   4       14.35       19.83      2.26 o
   7   4   4        3.91        3.95      1.26 o
   8   4   4       78.78       84.41      3.69 o
   9   4   4        3.53        2.92      1.33 o
  -9   5   4       98.64       99.31      5.49 o
  -8   5   4       15.93       14.76      3.07 o
  -7   5   4        7.99        9.06      1.80 o
  -6   5   4      370.80      367.28      9.17 o
  -5   5   4      113.30       99.59      3.88 o
  -4   5   4      863.48      755.68     19.54 o
  -3   5   4        9.91       13.61      1.76 o
  -2   5   4      498.39      491.83     10.76 o
  -1   5   4      947.20      964.52     18.11 o
   0   5   4       29.46       28.71      1.79 o
   1   5   4     1097.10     1015.30     21.26 o
   2   5   4       64.30       70.64      2.43 o
   3   5   4     1197.93     1210.85     21.80 o
   4   5   4      184.99      176.58      4.57 o
   5   5   4        0.04        0.84      1.13 o
   6   5   4      660.80      673.80     12.29 o
   7   5   4      294.71      256.60     11.03 o
   8   5   4        0.10        1.93      1.19 o
  -8   6   4        0.03       -0.35      1.49 o
  -7   6   4       80.01       77.74      4.51 o
  -6   6   4        2.10        4.83      1.60 o
  -5   6   4        2.56        1.09      1.38 o
  -4   6   4       51.40       62.60      3.25 o
  -3   6   4       19.02       20.87      2.05 o
  -2   6   4       11.79       11.70      1.63 o
  -1   6   4      881.90      935.00     17.69 o
   0   6   4       84.58       90.15      3.25 o
   1   6   4      330.58      287.55      6.81 o
   2   6   4      274.88      234.25      5.34 o
   3   6   4       28.67       24.15      2.02 o
   4   6   4       85.54       65.20      3.24 o
   5   6   4        9.71        5.25      1.59 o
   6   6   4      138.48      140.97      5.07 o
   7   6   4        3.03        3.88      1.40 o
  -7   7   4        0.34        0.25      1.22 o
  -6   7   4        0.01       -1.72      1.25 o
  -5   7   4      151.86      135.55      5.18 o
  -4   7   4       70.54       80.81      3.90 o
  -3   7   4      491.82      471.98     10.98 o
  -2   7   4      675.95      683.66     16.41 o
  -1   7   4     1612.55     1639.47     34.50 o
   0   7   4      441.03      468.43     11.83 o
   1   7   4       98.07      101.20      4.31 o
   2   7   4       41.05       44.41      5.48 o
   3   7   4        2.93        2.10      1.47 o
   4   7   4       51.05       40.09      3.50 o
   5   7   4       17.95       28.39      4.68 o
   6   7   4       22.32       15.36      2.63 o
   7   7   4       60.79       54.22      7.42 o
  -6   8   4       55.82       60.57      5.19 o
  -5   8   4       66.46       74.21      5.23 o
  -4   8   4        2.64        6.77      2.25 o
  -3   8   4      187.80      174.53      7.75 o
  -2   8   4      191.61      194.16     10.01 o
  -1   8   4        2.63        1.14      1.83 o
   0   8   4      255.67      257.39     12.36 o
   1   8   4      120.55      117.74      5.58 o
   2   8   4        0.11        0.23      1.18 o
   3   8   4       55.97       68.87      4.45 o
   4   8   4       35.32       36.25      3.56 o
   5   8   4        2.70        3.34      1.78 o
  -4   9   4       22.61       27.09      3.80 o
  -3   9   4       74.44       68.94      5.32 o
  -2   9   4        0.34       -1.96      1.75 o
  -1   9   4        8.80        8.25      2.45 o
   0   9   4      138.86      160.83      9.63 o
   1   9   4        0.34        2.01      2.31 o
   2   9   4       28.95       40.91      4.52 o
   3   9   4        5.89        6.98      2.23 o
   4   9   4       28.48       31.48      3.69 o
 -10   1   5        0.22        0.07      1.47 o
  -9   1   5        5.49        5.55      1.79 o
  -8   1   5       62.83       67.31      3.50 o
  -7   1   5       70.00       74.97      3.13 o
  -6   1   5      102.27      113.67      3.80 o
  -5   1   5      105.98      115.79      2.99 o
  -4   1   5     3268.89     3754.81     53.85 o
  -3   1   5      654.33      801.46     15.03 o
  -2   1   5     4091.94     4098.07    116.29 o
  -1   1   5     2967.38     2994.70     55.44 o
   0   1   5       60.51       53.58      1.63 o
   1   1   5     1283.05     1323.63     23.24 o
   2   1   5     3952.58     4273.04     66.98 o
   3   1   5        0.11       -0.54      0.36 o
   4   1   5      143.76      136.77      3.32 o
   5   1   5      162.27      136.42      3.27 o
   6   1   5       38.85       44.60      1.99 o
   7   1   5       85.28       94.56      3.43 o
   8   1   5     1134.39     1112.90     19.09 o
   9   1   5        4.19        7.59      1.75 o
 -10   2   5        0.97        4.88      1.80 o
  -9   2   5       77.64       84.40      4.20 o
  -8   2   5      239.84      239.97      6.78 o
  -7   2   5      135.73      131.22      4.45 o
  -6   2   5      143.14      132.59      3.77 o
  -5   2   5      703.76      763.50     13.71 o
  -4   2   5       97.36       77.64      2.63 o
  -3   2   5      771.81      677.07     11.85 o
  -1   2   5     1816.19     1727.61     33.78 o
   0   2   5     2928.65     3089.30     48.55 o
   1   2   5     3518.06     3846.60     66.02 o
   2   2   5        3.53        3.85      0.64 o
   3   2   5        5.73        1.33      0.69 o
   4   2   5       19.02        8.51      3.07 o
   5   2   5       24.72       23.48      1.59 o
   6   2   5      547.17      530.72     10.77 o
   7   2   5      303.35      308.05      6.98 o
   8   2   5       16.26       14.22      1.83 o
   9   2   5       23.41       24.40      2.35 o
  -9   3   5        2.65        3.19      1.48 o
  -8   3   5       23.74       26.56      2.48 o
  -7   3   5       18.05       19.39      1.81 o
  -6   3   5      252.35      266.81      5.98 o
  -5   3   5       12.88       19.02      2.11 o
  -4   3   5      101.81      114.49      3.45 o
  -3   3   5       33.00       29.00      1.63 o
  -2   3   5        4.25        8.66      0.74 o
  -1   3   5      419.02      386.97      7.87 o
   0   3   5     4149.25     4182.00     82.00 o
   1   3   5      651.69      662.95     12.49 o
   2   3   5     3041.30     3230.45     71.61 o
   3   3   5       31.43       47.55      1.77 o
   4   3   5      122.55      139.62      3.72 o
   5   3   5      223.63      183.90      7.80 o
   6   3   5       69.30       71.37      2.89 o
   7   3   5       49.63       52.85      2.80 o
   8   3   5       14.93       15.75      2.32 o
   9   3   5        6.13        6.26      1.48 o
  -9   4   5       92.41      104.06      5.06 o
  -8   4   5      451.38      465.54     10.67 o
  -7   4   5      376.37      371.71      8.73 o
  -6   4   5      293.76      279.65      6.86 o
  -5   4   5     1931.53     1926.70     31.17 o
  -4   4   5     1281.59     1246.03     21.24 o
  -3   4   5       51.62       36.92      1.89 o
  -2   4   5       36.66       23.65      1.89 o
  -1   4   5      244.64      220.50      5.03 o
   0   4   5       30.37       36.26      1.60 o
   1   4   5     2235.16     2618.50     45.08 o
   2   4   5       84.22       90.61      2.48 o
   3   4   5        0.10        1.01      0.59 o
   4   4   5       86.15       66.35      2.90 o
   5   4   5      993.13      884.31     14.70 o
   6   4   5      528.51      505.01      9.74 o
   7   4   5       78.63       70.44      3.20 o
   8   4   5      116.88      124.58      4.45 o
   9   4   5        6.11        8.05      1.71 o
  -9   5   5        2.66        2.23      1.76 o
  -8   5   5        0.83       -2.06      1.37 o
  -7   5   5      245.94      235.27      7.35 o
  -6   5   5      747.21      723.61     17.19 o
  -5   5   5       12.62       14.11      1.94 o
  -4   5   5        2.78        4.56      1.46 o
  -3   5   5      192.42      171.17      6.69 o
  -2   5   5       37.76       23.14      2.11 o
  -1   5   5      320.99      257.84      5.60 o
   0   5   5      271.52      238.97      5.26 o
   1   5   5       15.64       23.85      1.51 o
   2   5   5      680.39      588.74      9.87 o
   3   5   5      230.46      177.11      4.87 o
   4   5   5        6.34        2.90      1.29 o
   5   5   5       27.52       28.78      2.12 o
   6   5   5       75.55       79.24      3.26 o
   7   5   5       51.94       56.90      3.38 o
   8   5   5       11.43        9.67      1.63 o
  -8   6   5       17.69       21.33      3.20 o
  -7   6   5        3.78        3.06      1.64 o
  -6   6   5        1.71        1.70      1.52 o
  -4   6   5      232.88      228.20      6.57 o
  -3   6   5      223.72      208.78      6.03 o
  -2   6   5      817.48      834.48     18.65 o
  -1   6   5      155.67      131.13      4.15 o
   0   6   5      549.65      541.11     11.28 o
   1   6   5      555.40      529.27     14.69 o
   2   6   5      561.80      549.07     11.33 o
   3   6   5       42.87       42.72      3.04 o
   4   6   5       35.16       26.47      2.04 o
   5   6   5       51.85       57.00      3.09 o
   6   6   5       66.69       54.03      3.28 o
   7   6   5        3.21        1.62      1.41 o
  -7   7   5       17.62       12.92      2.13 o
  -6   7   5        0.08       -0.15      1.31 o
  -5   7   5       19.21       24.90      2.61 o
  -4   7   5        1.85        0.56      1.29 o
  -3   7   5      393.80      337.31      8.67 o
  -2   7   5      146.44      140.21      4.80 o
  -1   7   5        5.48        6.91      1.49 o
   0   7   5      381.48      371.59      9.97 o
   1   7   5      286.99      290.56      8.28 o
   2   7   5       70.43       61.35      8.51 o
   3   7   5        0.07        0.37      1.28 o
   4   7   5       62.27       58.16      3.96 o
   5   7   5        0.05        0.36      1.51 o
   6   7   5       36.10       30.84      3.94 o
  -6   8   5       16.29       16.66      2.94 o
  -5   8   5       25.23       34.28      3.91 o
  -4   8   5       40.83       41.69      4.09 o
  -3   8   5       50.37       53.18      4.40 o
  -2   8   5       24.96       28.24      3.72 o
  -1   8   5       52.99       58.01      5.66 o
   0   8   5       80.43       95.16      5.22 o
   1   8   5       46.18       39.95      3.46 o
   2   8   5        5.47        2.64      2.03 o
   3   8   5        1.62        6.18      2.06 o
   4   8   5        3.93        6.87      2.18 o
   5   8   5       16.21       14.67      2.74 o
  -4   9   5        4.80        5.10      2.31 o
  -3   9   5        1.48        1.34      1.94 o
  -2   9   5        9.95        8.51      2.55 o
  -1   9   5        2.01        4.29      2.74 o
   0   9   5       34.74       38.37      4.62 o
   1   9   5      165.92      185.17      9.51 o
   2   9   5        8.50       13.38      2.68 o
   3   9   5      120.65      131.13      7.08 o
 -10   0   6       24.71       26.69      4.15 o
  -9   0   6       47.27       41.95      5.15 o
  -8   0   6       29.11       39.26      3.94 o
  -7   0   6      154.58      155.29      6.79 o
  -6   0   6        9.17       14.21      1.88 o
  -5   0   6     1157.87     1108.34     23.27 o
  -4   0   6     3055.36     3220.61     61.70 o
  -3   0   6     1409.73     1270.06     36.80 o
  -2   0   6    32601.29    25433.66    673.29 o
   0   0   6      589.09      602.97     17.67 o
   1   0   6    25878.90    29740.23   1006.48 o
   2   0   6      386.85      539.72     13.19 o
   3   0   6      145.71       81.01      3.22 o
   4   0   6     2342.99     2904.07     64.00 o
   5   0   6      191.24      190.85      5.82 o
   6   0   6       63.15       70.94      3.51 o
   7   0   6      460.15      487.11     15.28 o
   8   0   6      114.39      124.83      6.76 o
   9   0   6      105.58       89.96      6.04 o
 -10   1   6        0.18        1.51      1.56 o
  -9   1   6       57.18       55.65      3.50 o
  -8   1   6       61.57       59.54      3.31 o
  -7   1   6        6.33        6.74      1.41 o
  -6   1   6        6.95       11.67      1.39 o
  -5   1   6        2.23        3.79      0.83 o
  -4   1   6      167.86      179.35      4.04 o
  -3   1   6      122.56      133.05      5.80 o
  -2   1   6     2012.00     1976.60     44.95 o
  -1   1   6     3134.78     3146.05     61.16 o
   0   1   6     2408.82     2459.03     46.97 o
   1   1   6     3023.29     3443.76     59.22 o
   2   1   6       55.83       47.31      2.19 o
   3   1   6      102.43       94.49      4.62 o
   4   1   6        0.82        2.28      0.62 o
   5   1   6       26.89       36.00      1.84 o
   6   1   6        0.02        1.83      0.96 o
   7   1   6      133.82      137.70      4.21 o
   8   1   6       42.05       45.27      2.76 o
   9   1   6        9.14        5.50      1.69 o
 -10   2   6       52.00       64.10      4.13 o
  -9   2   6      116.21      107.80      4.68 o
  -8   2   6      226.91      245.85      6.40 o
  -7   2   6      639.13      637.78     11.91 o
  -6   2   6      241.77      244.73      5.70 o
  -5   2   6      288.93      284.17      6.35 o
  -4   2   6      974.94      974.11     16.81 o
  -3   2   6     3024.15     2970.96     46.56 o
  -2   2   6     3050.89     3223.40     72.60 o
  -1   2   6      286.20      222.26      6.29 o
   0   2   6      263.40      311.26      8.10 o
   1   2   6      685.45      604.98     11.40 o
   2   2   6     1771.10     1751.95     30.36 o
   3   2   6      722.61      741.92     13.83 o
   4   2   6      771.76      833.17     15.67 o
   5   2   6      201.96      190.53      4.49 o
   6   2   6      170.38      168.89      4.95 o
   7   2   6     1178.14     1180.05     19.64 o
   8   2   6        7.51        8.09      1.42 o
   9   2   6      127.85      138.82      4.84 o
  -9   3   6        4.19        3.18      1.57 o
  -8   3   6        6.24        5.66      1.46 o
  -7   3   6        1.33       -0.75      0.94 o
  -6   3   6        7.36        7.57      1.41 o
  -5   3   6      128.02      116.03      3.44 o
  -4   3   6      309.80      290.95      6.38 o
  -3   3   6       68.45       84.37      2.67 o
  -2   3   6       81.85      123.57      2.81 o
  -1   3   6     1300.65     1422.89     25.21 o
   0   3   6     2233.25     2593.26     45.58 o
   1   3   6      221.44      360.46      6.18 o
   2   3   6     3214.45     3358.28     52.23 o
   3   3   6      712.27      809.84     12.76 o
   4   3   6       95.84      102.38      3.11 o
   5   3   6      884.20      864.04     15.53 o
   6   3   6      155.95      136.88      4.01 o
   7   3   6       78.06       83.75      3.39 o
   8   3   6        9.92       13.09      1.78 o
   9   3   6        0.27        0.97      1.30 o
  -9   4   6        8.10       11.13      2.57 o
  -8   4   6        2.55        2.55      1.47 o
  -7   4   6       72.16       77.84      3.47 o
  -6   4   6      446.86      426.45      8.63 o
  -5   4   6      381.84      397.14      8.60 o
  -4   4   6      811.77      791.90     14.37 o
  -3   4   6        0.77        0.70      0.77 o
  -2   4   6       94.35      110.89      2.67 o
  -1   4   6      193.10      143.41      4.21 o
   0   4   6      142.59      119.90      3.77 o
   1   4   6     4115.14     4492.59    114.61 o
   2   4   6     1228.02     1231.58     22.73 o
   3   4   6       29.84       15.81      3.53 o
   4   4   6       12.21       25.01      1.59 o
   5   4   6       27.75       32.72      2.43 o
   6   4   6       86.78       82.48      3.21 o
   7   4   6       93.01       35.09      5.07 o
   8   4   6        4.86        5.72      1.70 o
  -8   5   6        0.63        2.29      1.63 o
  -7   5   6      221.72      235.88      7.36 o
  -6   5   6      131.55      126.09      4.87 o
  -5   5   6        2.98        3.38      1.39 o
  -4   5   6       15.69       16.87      1.90 o
  -3   5   6       54.91       65.35      3.71 o
  -2   5   6       60.67       62.11      2.92 o
  -1   5   6       37.80       45.53      1.98 o
   0   5   6       25.39       39.06      1.84 o
   1   5   6       36.46       49.44      2.32 o
   2   5   6       10.78       13.18      1.29 o
   3   5   6      170.58      191.49      6.25 o
   4   5   6       53.37       50.64      2.38 o
   5   5   6      137.95      143.89      5.80 o
   6   5   6      101.35       82.82      3.68 o
   7   5   6       30.20       33.71      2.47 o
   8   5   6        8.67       16.93      2.06 o
  -8   6   6       24.61       21.37      2.78 o
  -7   6   6       13.87       16.75      2.42 o
  -6   6   6      531.78      516.29     12.40 o
  -5   6   6        9.90       13.89      1.98 o
  -4   6   6       46.44       51.21      3.85 o
  -3   6   6       99.36       93.38      3.81 o
  -2   6   6      994.16      940.86     18.44 o
  -1   6   6        0.33        3.96      1.05 o
   0   6   6      989.73      940.27     16.48 o
   1   6   6       90.60       76.46      2.82 o
   2   6   6       71.30       85.47      2.99 o
   3   6   6     1034.17     1064.30     22.46 o
   4   6   6        0.12        1.98      1.09 o
   5   6   6        3.30        1.53      1.03 o
   6   6   6       97.25       79.63      5.36 o
   7   6   6        1.54        2.13      1.40 o
  -7   7   6       26.82       30.40      3.06 o
  -6   7   6       22.69        8.24      4.23 o
  -5   7   6      174.12      184.93      6.22 o
  -4   7   6      175.02      165.65      6.21 o
  -3   7   6      327.97      317.30      8.36 o
  -2   7   6       12.81       12.37      2.10 o
  -1   7   6       49.17       50.70      2.92 o
   0   7   6      209.89      227.43      5.63 o
   1   7   6       10.86       15.20      1.64 o
   2   7   6        3.93        6.92      2.04 o
   3   7   6      111.84       82.38      8.11 o
   4   7   6      113.94      116.22      5.72 o
   5   7   6        6.38        5.47      1.72 o
   6   7   6       10.03        6.14      2.07 o
  -6   8   6      342.53      359.82     14.83 o
  -5   8   6        1.11        1.85      1.96 o
  -4   8   6      214.10      202.52      8.51 o
  -3   8   6      454.89      432.31     14.06 o
  -2   8   6        0.05        1.29      1.37 o
  -1   8   6       18.53       15.49      3.57 o
   0   8   6      731.83      739.16     25.83 o
   1   8   6       10.69        7.31      1.92 o
   2   8   6      345.16      147.54     10.70 o
   3   8   6      206.22      192.65      9.59 o
   4   8   6      172.70      181.79      9.43 o
   5   8   6        6.45        6.96      2.90 o
  -4   9   6        6.46        6.00      2.95 o
  -3   9   6        0.69        4.86      2.24 o
  -2   9   6       20.30       17.58      3.18 o
  -1   9   6        1.76        2.19      3.03 o
   1   9   6        2.07        2.17      1.68 o
   2   9   6       84.95       78.15      6.86 o
   3   9   6       64.06       71.08      9.45 o
 -10   1   7      141.02      149.17      5.86 o
  -9   1   7       19.78       16.40      2.20 o
  -8   1   7      221.21      185.85      5.77 o
  -7   1   7      237.42      218.03      5.57 o
  -6   1   7      147.68      144.35      4.02 o
  -5   1   7        0.49        0.57      0.69 o
  -4   1   7      150.51      177.06      4.02 o
  -3   1   7     3066.95     3057.92     52.09 o
  -2   1   7     2061.37     1946.99     38.17 o
  -1   1   7      106.54       98.13      2.77 o
   0   1   7       11.32        6.21      0.78 o
   1   1   7      503.82      570.03     10.75 o
   2   1   7      481.83      480.86      8.51 o
   3   1   7      994.42     1122.80     18.47 o
   4   1   7      395.21      398.14      8.68 o
   5   1   7      243.87      256.62      5.07 o
   6   1   7       14.39       11.69      1.15 o
   7   1   7      127.52      121.51      3.96 o
   8   1   7      261.51      269.80      6.70 o
   9   1   7        1.35        1.58      1.38 o
 -10   2   7       16.90       18.67      2.50 o
  -9   2   7       89.86       93.97      4.46 o
  -8   2   7        3.60        3.88      1.40 o
  -7   2   7       30.98       33.62      2.30 o
  -6   2   7        2.08        2.47      1.07 o
  -5   2   7      432.91      472.07      9.32 o
  -4   2   7      507.20      474.67     10.15 o
  -3   2   7      150.75      167.90      4.90 o
  -2   2   7     1902.03     1957.24     34.14 o
  -1   2   7     1387.57     1323.36     23.42 o
   0   2   7      530.93      582.32     12.55 o
   1   2   7      435.25      419.23      8.34 o
   2   2   7      924.35      976.98     17.55 o
   3   2   7        0.53        1.07      0.45 o
   4   2   7      377.07      387.54      8.22 o
   5   2   7      163.80      151.60      3.92 o
   6   2   7        8.22        5.29      1.42 o
   7   2   7      203.90      196.41      7.45 o
   8   2   7       95.39      109.32      4.09 o
   9   2   7       65.70       74.18      4.57 o
  -9   3   7        7.57        9.11      1.99 o
  -8   3   7       73.57       70.53      3.40 o
  -7   3   7       66.08       68.45      3.31 o
  -6   3   7      857.08      852.72     14.66 o
  -5   3   7      279.84      282.29      6.04 o
  -4   3   7       35.22       35.44      2.00 o
  -3   3   7      469.20      493.78      9.27 o
  -2   3   7     1122.58     1133.80     20.75 o
  -1   3   7     1285.70     1485.30     26.31 o
   0   3   7      354.75      394.12      7.31 o
   1   3   7      109.30      143.30      3.09 o
   2   3   7       70.75       63.98      5.02 o
   3   3   7      224.75      256.91      8.21 o
   4   3   7        0.24        1.20      0.61 o
   5   3   7        2.27        2.15      0.86 o
   6   3   7      293.56      269.62      8.09 o
   7   3   7       71.62       65.92      3.43 o
   8   3   7      148.58      147.25      4.75 o
   9   3   7      122.81      115.17      4.49 o
  -9   4   7       47.14       54.91      4.21 o
  -8   4   7       85.20       89.71      4.52 o
  -7   4   7      163.93      160.82      5.70 o
  -6   4   7        6.45        6.08      1.47 o
  -5   4   7      250.79      233.95      5.92 o
  -4   4   7      220.97      223.77      5.46 o
  -3   4   7      289.23      290.50      6.23 o
  -2   4   7       70.07       72.95      2.39 o
  -1   4   7      333.12      322.23      6.49 o
   0   4   7      268.23      208.83      4.64 o
   1   4   7      329.67      259.41      5.99 o
   2   4   7     1965.79     1951.63     29.04 o
   3   4   7      405.29      402.53      6.77 o
   4   4   7      638.93      623.89     10.64 o
   5   4   7      172.78      183.56      4.76 o
   6   4   7       13.55       16.17      1.62 o
   7   4   7        7.88        6.30      1.79 o
   8   4   7       81.14       87.90      3.84 o
  -8   5   7       32.47       33.83      3.17 o
  -7   5   7      146.60      138.14      5.38 o
  -6   5   7       32.65       31.01      2.70 o
  -5   5   7       38.43       47.81      3.06 o
  -4   5   7      606.33      546.55     12.04 o
  -3   5   7      259.58      234.54      6.31 o
  -2   5   7       45.37       35.87      2.44 o
  -1   5   7      234.06      325.78      8.23 o
   0   5   7       24.42       15.56      1.31 o
   1   5   7      328.14      349.58      7.80 o
   2   5   7      491.19      548.10     14.63 o
   3   5   7      757.44      629.20     16.78 o
   4   5   7        2.13       -0.51      0.63 o
   5   5   7        2.10        2.02      1.17 o
   6   5   7        7.20        7.30      1.32 o
   7   5   7       41.68       42.42      3.01 o
   8   5   7        0.89       -2.33      1.74 o
  -8   6   7        2.52        2.22      1.70 o
  -7   6   7      183.28      184.05      6.50 o
  -6   6   7        6.45        7.98      1.85 o
  -5   6   7      104.13      107.95      4.48 o
  -4   6   7     1763.64     1695.46     41.80 o
  -3   6   7      159.32      129.97      5.38 o
  -2   6   7       58.29       49.23      2.78 o
  -1   6   7      439.10      409.83      8.62 o
   0   6   7      458.98      492.21      9.66 o
   1   6   7        3.51        1.37      0.99 o
   2   6   7      100.78      122.27      3.70 o
   3   6   7       37.34       34.90      2.28 o
   4   6   7      104.03       87.21      3.50 o
   5   6   7        8.72        5.96      1.48 o
   6   6   7      177.17      179.03      6.72 o
   7   6   7      159.83      167.69      6.72 o
  -7   7   7        7.27       10.57      2.13 o
  -6   7   7        7.39       13.59      2.26 o
  -5   7   7      372.64      363.92     12.32 o
  -4   7   7        0.97        0.36      1.19 o
  -3   7   7       10.40       16.04      2.12 o
  -2   7   7      223.19      226.37      6.55 o
  -1   7   7      643.60      639.77     13.55 o
   0   7   7        5.44        3.88      1.21 o
   1   7   7      647.77      651.77     12.42 o
   2   7   7      122.96      117.05      4.04 o
   3   7   7        1.09        2.04      1.12 o
   4   7   7        9.62       12.04      1.94 o
   5   7   7       34.69       26.99      2.37 o
   6   7   7       12.50        4.66      2.31 o
  -6   8   7       69.79       72.31      4.66 o
  -5   8   7       44.71       42.55      3.69 o
  -4   8   7       10.21       13.73      2.36 o
  -3   8   7       45.84       47.26      4.28 o
  -2   8   7        1.66        1.40      1.70 o
  -1   8   7        4.27        3.12      2.34 o
   0   8   7        0.04        0.98      1.71 o
   1   8   7       95.21      104.74      5.23 o
   2   8   7        1.72        5.28      1.91 o
   3   8   7        0.40       -0.55      1.56 o
   4   8   7       46.54       45.05      3.95 o
   5   8   7       17.52        8.52      2.73 o
  -4   9   7       24.32       29.35      3.75 o
  -3   9   7        0.56        2.47      1.92 o
  -2   9   7        0.91        4.90      5.83 o
  -1   9   7       64.93       74.58      5.11 o
   0   9   7       37.46       43.56      4.88 o
   1   9   7      295.24      304.55     14.15 o
   2   9   7        0.66       -0.02      1.83 o
   3   9   7        0.38        0.96      1.96 o
 -10   0   8        2.85        4.29      4.55 o
  -9   0   8      111.93       95.29      6.18 o
  -8   0   8       41.78       36.14      4.54 o
  -7   0   8       35.52       52.50      6.35 o
  -6   0   8      163.10      176.74      5.95 o
  -5   0   8       58.57       68.00      3.94 o
  -4   0   8     1587.95     1630.16     32.51 o
  -3   0   8    19924.03    22278.45   1231.52 o
  -2   0   8     2630.18     2629.51     72.67 o
  -1   0   8     1402.44     1337.48    181.47 o
   0   0   8       39.46       13.23      1.03 o
   1   0   8     3540.76     3972.70     88.19 o
   2   0   8     1083.68     1297.91     30.03 o
   3   0   8       47.51       78.91      2.84 o
   4   0   8      536.51      506.76     11.70 o
   5   0   8      170.05      195.13      6.01 o
   6   0   8      306.22      273.64      9.62 o
   7   0   8        5.64        4.13      1.64 o
   8   0   8       17.24       17.81      3.05 o
   9   0   8       97.65       87.42      5.99 o
 -10   1   8        4.10        7.80      2.02 o
  -9   1   8        1.36       -1.73      1.15 o
  -8   1   8      103.46      125.80      4.68 o
  -7   1   8       44.18       42.21      2.49 o
  -6   1   8       40.00       43.69      2.41 o
  -5   1   8      348.55      319.96      6.51 o
  -4   1   8       54.44       73.68      2.77 o
  -3   1   8      285.78      253.52      5.83 o
  -2   1   8      103.68      112.00      3.69 o
  -1   1   8       10.82        4.23      1.45 o
   0   1   8     4120.36     4397.06     75.47 o
   1   1   8     1252.38     1398.69     24.87 o
   2   1   8       46.24       34.08      1.48 o
   3   1   8      951.41     1042.13     17.31 o
   4   1   8      263.69      254.93      4.78 o
   5   1   8      120.01      133.72      4.01 o
   6   1   8        0.96       -1.02      0.68 o
   7   1   8       28.35       29.13      2.12 o
   8   1   8       69.18       66.96      3.19 o
   9   1   8       12.09       13.60      2.13 o
 -10   2   8       13.02       14.76      2.37 o
  -9   2   8       16.38       21.42      2.52 o
  -8   2   8       88.14       85.18      3.65 o
  -7   2   8        0.65        1.39      1.16 o
  -6   2   8      110.81       99.29      3.35 o
  -5   2   8        4.72        3.33      1.03 o
  -4   2   8      390.71      420.55      8.34 o
  -3   2   8      581.16      609.96     10.96 o
  -2   2   8     1089.23     1123.65     30.30 o
  -1   2   8     1112.03     1196.51     17.90 o
   0   2   8       31.67       26.89      1.15 o
   1   2   8      366.83      383.15      7.12 o
   2   2   8      603.77      616.43     16.39 o
   3   2   8      674.38      713.51     12.11 o
   4   2   8        0.03        0.35      0.62 o
   5   2   8        7.67        9.67      1.24 o
   6   2   8      551.60      561.35     10.47 o
   7   2   8      118.02      122.09      4.47 o
   8   2   8       22.87       25.15      2.19 o
   9   2   8        6.46        9.59      2.06 o
  -9   3   8      181.00      196.62      6.39 o
  -8   3   8       21.44       20.11      2.12 o
  -7   3   8      175.15      165.70      5.17 o
  -6   3   8      923.94      898.00     15.29 o
  -5   3   8      226.09      223.12      5.16 o
  -4   3   8     1358.73     1299.86     21.93 o
  -3   3   8      346.67      491.19     10.28 o
  -2   3   8      359.74      280.76      6.44 o
  -1   3   8      118.41       80.73      2.66 o
   0   3   8      661.25      717.05     12.10 o
   1   3   8     1652.09     1896.23     27.97 o
   2   3   8      575.92      680.74     13.11 o
   3   3   8      693.87      626.46     21.63 o
   4   3   8     1265.57     1136.87     33.75 o
   5   3   8       20.25       24.68      1.70 o
   6   3   8       39.47       40.66      4.06 o
   7   3   8      119.99      102.39      4.26 o
   8   3   8        1.43        1.99      1.13 o
   9   3   8       76.63       85.86      4.74 o
  -9   4   8       15.00       18.59      2.82 o
  -8   4   8        4.71        4.27      1.79 o
  -7   4   8       16.42       17.22      2.24 o
  -6   4   8      480.20      491.79     11.53 o
  -5   4   8       59.61       67.28      3.33 o
  -4   4   8       47.63       48.92      2.63 o
  -3   4   8      172.36      166.18      4.92 o
  -2   4   8      300.87      273.36      5.84 o
  -1   4   8      143.87      181.41      4.77 o
   0   4   8      431.19      441.61      8.38 o
   1   4   8       18.01       10.21      1.24 o
   2   4   8       28.70       33.91      2.14 o
   3   4   8        1.43        2.07      0.70 o
   4   4   8      401.70      390.85      8.02 o
   5   4   8      596.66      544.98      9.90 o
   6   4   8        2.71        7.23      1.38 o
   7   4   8       32.44       35.66      2.79 o
   8   4   8      126.79      109.94      8.36 o
  -8   5   8      174.16      182.15      6.58 o
  -7   5   8       36.76       36.49      3.00 o
  -6   5   8      518.02      499.92     11.89 o
  -5   5   8      673.17      652.93     14.22 o
  -4   5   8       30.84       28.77      2.32 o
  -3   5   8      510.92      479.87     10.63 o
  -2   5   8        1.96        2.02      0.99 o
  -1   5   8      600.56      616.42     18.59 o
   0   5   8      213.57      182.35      5.41 o
   1   5   8      103.18       56.41      5.17 o
   2   5   8      604.30      638.65     14.62 o
   3   5   8      281.14      224.38     14.02 o
   4   5   8       41.82       40.99      2.80 o
   5   5   8      253.34      250.88      7.50 o
   6   5   8      471.11      459.80     12.35 o
   7   5   8       54.63       51.17      5.18 o
   8   5   8       66.30       65.27      4.19 o
  -8   6   8        9.34        9.03      2.04 o
  -7   6   8       88.68       86.13      4.46 o
  -6   6   8       10.56        9.88      1.88 o
  -5   6   8        7.08        8.21      1.78 o
  -4   6   8      156.67      149.71      5.16 o
  -3   6   8       22.04       21.66      3.02 o
  -2   6   8        0.01        0.43      1.03 o
  -1   6   8       23.01       37.60      2.11 o
   0   6   8       63.14       51.40      2.39 o
   1   6   8      140.41      140.31      4.01 o
   2   6   8       88.41       82.47      3.03 o
   3   6   8       41.59       36.28      2.82 o
   4   6   8       11.67       13.54      1.75 o
   5   6   8      183.03      168.06      7.22 o
   6   6   8       73.25       70.93      4.27 o
   7   6   8       43.24       45.21      3.77 o
  -7   7   8       24.37       27.43      2.94 o
  -6   7   8       10.04       10.81      2.06 o
  -5   7   8        1.00        3.99      1.41 o
  -4   7   8       55.89       49.63      3.57 o
  -3   7   8       11.90       17.53      2.22 o
  -2   7   8      527.63      564.85     14.24 o
  -1   7   8      391.70      392.27      9.37 o
   0   7   8        1.42        0.61      1.08 o
   1   7   8      127.90       97.36      3.50 o
   2   7   8       34.78       35.02      2.41 o
   3   7   8       13.40       14.72      1.86 o
   4   7   8       42.91       37.83      2.65 o
   5   7   8        0.40        0.25      1.17 o
   6   7   8       27.40       29.58      3.86 o
  -5   8   8      102.64       90.80      4.47 o
  -4   8   8       12.45       16.10      2.24 o
  -3   8   8       16.73       15.90      2.22 o
  -2   8   8       22.12       25.16      5.71 o
  -1   8   8        0.13        0.60      1.65 o
   0   8   8       29.71       32.77      3.34 o
   1   8   8      398.51      421.39     12.85 o
   2   8   8       13.49        9.41      2.42 o
   3   8   8        0.97        3.32      1.88 o
   4   8   8       54.37       58.88      4.39 o
   5   8   8        0.10        3.14      2.32 o
  -3   9   8       16.14       26.60      3.57 o
  -2   9   8      122.03      127.83      8.72 o
  -1   9   8       38.26       42.40      4.22 o
   0   9   8      171.19      186.52      9.51 o
   1   9   8       61.70       60.74      8.04 o
   2   9   8       40.28       51.35      7.98 o
   3   9   8        0.62       -0.52      2.10 o
 -10   1   9      106.42      112.20      5.46 o
  -9   1   9        4.73        4.40      1.63 o
  -8   1   9       38.41       29.34      2.53 o
  -7   1   9      159.67      154.50      4.61 o
  -6   1   9     1008.16      972.33     18.91 o
  -5   1   9     1071.54     1102.83     16.48 o
  -4   1   9     1575.32     1613.11     24.38 o
  -3   1   9      297.60      274.45     10.34 o
  -2   1   9      187.61      146.08      8.48 o
  -1   1   9     1428.41     1462.31     26.10 o
   0   1   9      152.94      125.65      3.22 o
   1   1   9      530.15      544.80      9.48 o
   2   1   9     1086.94     1052.42     18.74 o
   3   1   9       20.86       55.20      1.93 o
   4   1   9      601.09      548.53      8.77 o
   5   1   9      144.15      118.96      3.13 o
   6   1   9        0.05        0.59      0.58 o
   7   1   9      486.25      469.82     10.47 o
   8   1   9      594.27      555.29     11.15 o
   9   1   9       23.67       36.39      2.94 o
 -10   2   9        4.19        4.85      1.98 o
  -9   2   9        0.16        0.62      1.47 o
  -8   2   9      158.27      149.24      4.83 o
  -7   2   9       20.55       20.25      1.96 o
  -6   2   9        0.39       -0.61      0.92 o
  -5   2   9      395.50      404.05      8.29 o
  -4   2   9       24.00       27.00      1.62 o
  -3   2   9      137.86      114.41      5.83 o
  -2   2   9      491.01      492.76      8.91 o
  -1   2   9     2384.19     2607.47     37.86 o
   0   2   9      268.54      267.67      5.09 o
   1   2   9      126.05      123.01      3.08 o
   2   2   9      341.44      325.31      6.40 o
   3   2   9       41.33       52.82      1.98 o
   4   2   9        4.23       11.33      1.18 o
   5   2   9      136.55       36.88      6.51 o
   6   2   9      178.91      166.39      4.56 o
   7   2   9       25.94       22.30      2.28 o
   8   2   9       51.23       54.96      3.44 o
   9   2   9       21.87       26.70      3.27 o
  -9   3   9       46.48       55.54      3.53 o
  -8   3   9        0.04        0.09      1.35 o
  -7   3   9      263.32      272.22      7.00 o
  -6   3   9      226.33      227.93      5.55 o
  -5   3   9       24.42       33.82      1.99 o
  -4   3   9      316.77      317.58      7.58 o
  -3   3   9      623.56      686.82     13.65 o
  -2   3   9        5.65        5.53      0.96 o
  -1   3   9      508.77      574.97     12.33 o
   0   3   9      144.66      158.63      3.28 o
   1   3   9       97.44       99.53      2.49 o
   2   3   9      499.47      485.06      9.09 o
   3   3   9      215.58      212.69      4.97 o
   4   3   9      121.37      117.35      5.50 o
   5   3   9      824.65      794.72     13.40 o
   6   3   9       18.39       17.00      1.96 o
   7   3   9        1.29        0.89      1.07 o
   8   3   9       24.24       25.79      2.61 o
  -9   4   9       41.76       47.60      3.93 o
  -8   4   9       69.75       72.82      4.05 o
  -7   4   9        6.57        5.39      1.68 o
  -6   4   9       49.73       52.86      3.13 o
  -5   4   9      891.72      867.01     17.61 o
  -4   4   9       81.70       89.29      3.48 o
  -3   4   9       59.51       55.42      2.94 o
  -2   4   9       96.01      120.41      3.36 o
  -1   4   9      360.20      399.31      8.65 o
   0   4   9        8.74        3.51      0.80 o
   1   4   9      281.50      227.86      5.05 o
   2   4   9      256.56      272.59      6.54 o
   3   4   9        0.17        1.63      0.81 o
   4   4   9       21.77       18.49      1.38 o
   5   4   9      427.26      388.24      7.72 o
   6   4   9        9.25        8.52      1.46 o
   7   4   9        3.59        3.61      1.27 o
   8   4   9       18.42       21.53      2.94 o
  -8   5   9        9.11       12.69      2.21 o
  -7   5   9        7.09        6.64      1.81 o
  -6   5   9       39.90       36.42      2.89 o
  -5   5   9      307.66      324.30      8.46 o
  -4   5   9       12.63       18.89      1.97 o
  -3   5   9       34.81       40.46      2.48 o
  -2   5   9       13.97        9.78      1.40 o
  -1   5   9      141.98      198.42      4.80 o
   0   5   9        2.52        0.06      0.75 o
   1   5   9     1201.30     1156.88     21.54 o
   2   5   9      193.59      220.56      5.25 o
   3   5   9       32.28       44.80      2.60 o
   4   5   9        4.57        4.67      1.87 o
   5   5   9       21.66        9.43      2.17 o
   6   5   9      133.01      122.85      6.04 o
   7   5   9        8.10       11.97      2.63 o
  -8   6   9        8.83       10.08      3.10 o
  -7   6   9       35.10       42.69      3.52 o
  -6   6   9       13.23       13.52      2.04 o
  -5   6   9      101.21       93.72      4.26 o
  -4   6   9        1.46        1.54      1.26 o
  -3   6   9       11.35       15.28      3.07 o
  -2   6   9       12.32       13.49      1.71 o
  -1   6   9       53.42       51.26      2.89 o
   0   6   9      211.17      173.23      5.45 o
   1   6   9      515.16      540.50     11.52 o
   2   6   9       16.19       12.75      1.41 o
   3   6   9        5.39        4.90      1.18 o
   4   6   9      107.26       80.62      5.36 o
   5   6   9       58.04       43.13      3.44 o
   6   6   9        3.51        2.46      1.53 o
   7   6   9        1.68        1.22      1.78 o
  -7   7   9      132.68      132.57      5.63 o
  -6   7   9        3.56        2.99      1.57 o
  -5   7   9      286.57      305.22      8.58 o
  -4   7   9        9.36        8.95      2.46 o
  -3   7   9      629.10      572.47     15.08 o
  -2   7   9      438.26      413.77     11.48 o
  -1   7   9        7.97        6.28      2.24 o
   0   7   9      227.03      211.67      5.54 o
   1   7   9      432.14      420.40      8.94 o
   2   7   9      172.19      182.68      5.44 o
   3   7   9        6.00       10.26      1.68 o
   4   7   9       56.75       50.79      3.03 o
   5   7   9       11.40       11.26      2.06 o
   6   7   9      118.31      135.51      6.86 o
  -5   8   9        7.32        9.59      2.07 o
  -4   8   9       47.41       45.33      3.29 o
  -3   8   9       28.45       31.24      2.79 o
  -2   8   9       65.60       75.41      4.51 o
  -1   8   9       78.71       87.71      3.94 o
   0   8   9        6.58        9.43      2.31 o
   1   8   9       90.36       96.82      8.42 o
   2   8   9       85.62       83.97      8.47 o
   3   8   9       93.14       92.82      6.52 o
   4   8   9        1.15        3.13      2.32 o
  -3   9   9       64.77       48.26      4.46 o
  -2   9   9      109.73      129.53      8.77 o
  -1   9   9      187.76      192.92     10.76 o
   0   9   9       10.60       10.46      4.38 o
   1   9   9      176.37      193.97     14.17 o
   2   9   9      132.19      156.51      8.77 o
 -10   0  10       28.99       31.67      4.39 o
  -9   0  10      242.61      243.63     10.11 o
  -8   0  10        1.00        2.93      1.94 o
  -7   0  10       91.48       72.30      4.66 o
  -6   0  10        3.02        1.51      1.39 o
  -5   0  10      932.97      948.35     22.86 o
  -4   0  10       77.58       75.88      4.10 o
  -3   0  10     4131.92     3931.19     85.53 o
  -2   0  10      758.18      382.30     18.94 o
  -1   0  10     1043.43      947.49     28.07 o
   0   0  10     9079.48     9469.89    208.88 o
   1   0  10     3827.36     3967.93     88.32 o
   2   0  10      476.21      559.54     15.36 o
   3   0  10      228.97      217.16      6.95 o
   4   0  10        2.37        6.90      2.35 o
   5   0  10      391.03      434.31     10.90 o
   6   0  10      401.95      376.03     12.19 o
   7   0  10       99.23       84.46      6.69 o
   8   0  10       10.99        7.54      2.94 o
   9   0  10        0.69        1.86      1.66 o
 -10   1  10        0.01        2.67      2.01 o
  -9   1  10       10.21        8.39      1.78 o
  -8   1  10       55.93       49.36      3.12 o
  -7   1  10       82.18       83.81      3.78 o
  -6   1  10       94.75      104.67      3.44 o
  -5   1  10      294.01      284.07      5.77 o
  -4   1  10      124.48      140.59      3.55 o
  -3   1  10      206.55      168.40     11.44 o
  -2   1  10      287.95      287.85      7.45 o
  -1   1  10     1668.17     1768.55     30.71 o
   0   1  10     1643.65     1695.39     26.97 o
   1   1  10        5.62        0.36      0.36 o
   2   1  10      718.34      853.97     14.74 o
   3   1  10        4.30       15.62      1.34 o
   4   1  10       13.08       20.40      1.25 o
   5   1  10       21.15       21.26      1.44 o
   6   1  10        7.79        9.14      1.23 o
   7   1  10       77.99       77.12      3.24 o
   8   1  10       29.10       25.67      2.49 o
   9   1  10       52.43       55.76      3.58 o
  -9   2  10       21.56       22.87      2.96 o
  -8   2  10      252.13      255.60      7.09 o
  -7   2  10      600.31      567.33     10.96 o
  -6   2  10       54.94       61.87      3.62 o
  -5   2  10      365.80      366.99      7.76 o
  -4   2  10      618.45      587.92     16.32 o
  -3   2  10        0.66        0.85      0.93 o
  -2   2  10       11.44        6.00      1.45 o
  -1   2  10      633.00      616.54      9.92 o
   0   2  10      200.12      200.01      4.08 o
   1   2  10      644.40      663.09     11.57 o
   2   2  10       24.28       34.42      1.67 o
   3   2  10      378.94      420.82      8.10 o
   4   2  10        9.73        9.54      1.19 o
   5   2  10      287.63      289.04     11.61 o
   6   2  10      924.05      877.60     16.54 o
   7   2  10       19.61       20.08      2.01 o
   8   2  10       16.83       17.43      2.23 o
  -9   3  10        0.31       -1.36      1.42 o
  -8   3  10       40.95       37.69      2.64 o
  -7   3  10        2.08        2.22      1.25 o
  -6   3  10        6.35        4.98      1.24 o
  -5   3  10      526.70      501.60      9.30 o
  -4   3  10      205.83      221.05      6.67 o
  -3   3  10       92.90       86.73      2.79 o
  -2   3  10      386.83      460.21      9.63 o
  -1   3  10       72.73       89.60      4.09 o
   0   3  10     1817.83     1843.89     27.26 o
   1   3  10        1.79        1.01      0.53 o
   2   3  10      429.35      373.68      7.46 o
   3   3  10     2810.78     2937.07     42.57 o
   4   3  10      196.85      214.05      5.35 o
   5   3  10       54.58       51.82      2.66 o
   6   3  10        1.12        1.10      1.03 o
   7   3  10       41.23       40.22      2.88 o
   8   3  10        7.42        9.78      1.68 o
  -9   4  10        1.30        3.37      1.93 o
  -8   4  10        0.64        0.25      1.42 o
  -7   4  10       24.77       28.48      2.60 o
  -6   4  10      204.46      200.23      6.21 o
  -5   4  10      201.77      213.46      6.21 o
  -4   4  10        2.99        6.13      1.30 o
  -3   4  10       97.95      115.18      3.88 o
  -2   4  10     2268.02     2295.78     40.63 o
  -1   4  10        0.39        7.48      1.14 o
   0   4  10        7.97        2.90      0.78 o
   1   4  10      501.93      533.08      9.96 o
   2   4  10      232.27      212.04      6.41 o
   3   4  10       41.08       41.30      2.95 o
   4   4  10      223.49      221.37      5.53 o
   5   4  10       26.24       26.69      1.97 o
   6   4  10       71.55       72.05      3.30 o
   7   4  10        4.14        4.19      1.35 o
   8   4  10        2.09        2.51      1.48 o
  -8   5  10       28.90       28.68      2.93 o
  -7   5  10       15.26       20.80      2.44 o
  -6   5  10      506.22      508.21     12.09 o
  -5   5  10       19.90       18.87      2.35 o
  -4   5  10       82.45       72.95      4.37 o
  -3   5  10      447.26      448.23     10.18 o
  -2   5  10       95.62      107.82      3.81 o
  -1   5  10       44.32       57.80      5.97 o
   0   5  10        2.99        4.19      1.00 o
   1   5  10      327.45      328.99      7.66 o
   2   5  10       12.39       17.15      1.92 o
   3   5  10      287.35      224.30     13.26 o
   4   5  10      881.23      822.24     23.85 o
   5   5  10       14.49       14.57      2.12 o
   6   5  10       55.76       65.51      4.43 o
   7   5  10      120.16      132.24      5.88 o
  -7   6  10        0.01        1.79      1.43 o
  -6   6  10      402.54      401.87     10.41 o
  -5   6  10      146.52      147.72      5.35 o
  -4   6  10       38.32       30.19      2.56 o
  -3   6  10      425.17      409.47      9.84 o
  -2   6  10       46.34       51.91      2.92 o
  -1   6  10      424.70      440.89      9.04 o
   0   6  10      275.72      276.89      7.01 o
   1   6  10       31.87       32.91      2.90 o
   2   6  10      464.08      414.97     14.40 o
   3   6  10       34.30       26.78      2.17 o
   4   6  10      107.22      103.80      4.54 o
   5   6  10       14.20       13.38      2.15 o
   6   6  10        5.81        5.19      1.79 o
  -6   7  10        0.25        2.77      1.55 o
  -5   7  10       82.72       83.95      4.17 o
  -4   7  10      117.26      102.07      4.44 o
  -3   7  10      377.46      331.26     18.57 o
  -2   7  10      221.17      185.90      7.51 o
  -1   7  10      121.51      144.55      4.95 o
   0   7  10      483.21      510.51     11.56 o
   1   7  10       86.36       92.36      3.94 o
   2   7  10      117.28       96.00      4.34 o
   3   7  10        1.54        4.49      1.61 o
   4   7  10       53.52       46.79      3.44 o
   5   7  10        9.99       14.80      2.74 o
  -5   8  10       35.71       46.79      4.29 o
  -4   8  10      421.85      440.77     12.35 o
  -3   8  10        6.49        8.09      1.79 o
  -2   8  10       73.88       72.15      3.83 o
  -1   8  10        0.08        3.96      1.71 o
   0   8  10      242.53      239.98      7.95 o
   1   8  10       23.63       30.98      2.91 o
   2   8  10       99.83      114.74     10.63 o
   3   8  10      111.70      109.57      7.14 o
   4   8  10        1.61        4.49      2.43 o
  -3   9  10       84.50       93.41      7.69 o
  -2   9  10       80.58       87.02      7.35 o
  -1   9  10       14.45       23.02      4.41 o
   0   9  10        3.43        2.77      4.38 o
   1   9  10       10.71       13.10      5.17 o
   2   9  10       46.13       37.93      7.01 o
 -10   1  11        1.35        2.98      1.59 o
  -9   1  11      136.46      139.73      6.18 o
  -8   1  11       27.94       21.91      2.22 o
  -7   1  11        1.87        2.72      1.85 o
  -6   1  11        4.64        3.70      1.13 o
  -5   1  11      817.74      843.09     14.16 o
  -4   1  11       74.10       75.71      2.33 o
  -3   1  11        0.67        5.68      1.00 o
  -2   1  11      237.27      108.40      6.52 o
  -1   1  11      345.98      447.47      9.01 o
   0   1  11        0.33        8.12      0.89 o
   1   1  11        7.97       23.09      1.29 o
   2   1  11      910.14      997.09     15.26 o
   3   1  11       63.52       58.86      1.92 o
   4   1  11      143.77      170.58      3.72 o
   5   1  11      117.09      123.78      3.29 o
   6   1  11      222.68      221.29      5.04 o
   7   1  11        0.04       -0.42      0.95 o
   8   1  11        4.72        9.26      2.25 o
  -9   2  11        0.16        1.02      1.96 o
  -8   2  11       55.75       66.35      3.51 o
  -7   2  11      256.94      262.67      6.38 o
  -6   2  11      328.80      344.45      7.34 o
  -5   2  11      129.89      128.75      4.39 o
  -4   2  11       71.88       98.62      3.51 o
  -3   2  11      293.76      300.17      6.29 o
  -2   2  11        2.37        0.86      0.53 o
  -1   2  11     1930.58     1928.62     28.54 o
   0   2  11      424.43      410.79      7.72 o
   1   2  11     1579.60     1656.41     34.63 o
   2   2  11      226.96      191.40      4.04 o
   3   2  11        0.94        1.71      0.61 o
   4   2  11      522.52      544.26      9.64 o
   5   2  11       39.79       47.90      2.58 o
   6   2  11       89.39       86.37      3.29 o
   7   2  11       20.82       27.08      2.39 o
   8   2  11       62.95       73.12      3.88 o
  -9   3  11       28.31       29.62      3.19 o
  -8   3  11        4.12        3.50      1.67 o
  -7   3  11        4.17        1.83      1.23 o
  -6   3  11      434.78      426.53      9.39 o
  -5   3  11      323.50      291.90      7.46 o
  -4   3  11        0.01        1.07      0.90 o
  -3   3  11       70.74       61.29      2.49 o
  -2   3  11        9.66       14.02      1.12 o
  -1   3  11       45.87       44.60      1.69 o
   0   3  11        5.14       14.14      1.33 o
   1   3  11      860.17      862.02     13.67 o
   2   3  11      302.20      310.68      6.58 o
   3   3  11       19.89       21.45      1.58 o
   4   3  11       59.16       47.81      2.00 o
   5   3  11       17.73       17.79      1.40 o
   6   3  11       58.62       50.93      3.86 o
   7   3  11        1.81        0.04      0.92 o
   8   3  11        5.55        4.62      1.59 o
  -9   4  11       90.87      102.10      5.47 o
  -8   4  11       61.76       72.75      4.03 o
  -7   4  11      700.66      713.84     15.89 o
  -6   4  11       24.82       21.82      2.28 o
  -5   4  11      685.04      664.83     14.25 o
  -4   4  11      113.75       97.34      3.67 o
  -3   4  11        4.55       11.12      2.33 o
  -2   4  11       33.40       18.55      1.41 o
  -1   4  11       58.27       49.45      2.48 o
   0   4  11      619.92      646.89     11.79 o
   1   4  11      429.16      427.32      8.38 o
   2   4  11      789.26      773.55     15.34 o
   3   4  11      674.29      634.08     17.22 o
   4   4  11      456.23      444.04     16.52 o
   5   4  11      182.13      169.22      5.38 o
   6   4  11      152.93      155.79      5.53 o
   7   4  11      220.14      214.55      6.86 o
   8   4  11       39.77       45.21      4.01 o
  -8   5  11       50.79       50.41      3.63 o
  -7   5  11        0.24       -1.74      1.32 o
  -6   5  11       69.24       72.77      3.78 o
  -5   5  11      353.62      347.42      8.95 o
  -4   5  11       13.96        5.55      1.44 o
  -3   5  11       66.53       73.68      3.29 o
  -2   5  11       47.94       47.74      2.62 o
  -1   5  11        0.31        0.37      0.78 o
   0   5  11      159.47      217.10      5.19 o
   1   5  11       20.21       18.55      1.78 o
   2   5  11       87.63       95.02      4.16 o
   3   5  11        4.69        5.54      1.44 o
   4   5  11       22.63       21.04      2.37 o
   5   5  11        3.81        2.69      1.53 o
   6   5  11        1.74        0.33      1.85 o
   7   5  11       21.55       14.37      2.51 o
  -7   6  11       40.11       38.37      3.24 o
  -6   6  11        5.51        7.22      1.81 o
  -5   6  11      362.94      336.52      9.03 o
  -4   6  11      641.44      621.35     13.81 o
  -3   6  11       75.44       77.69      3.61 o
  -2   6  11      146.81      152.97      5.02 o
  -1   6  11      492.01      495.94     12.63 o
   0   6  11        6.11        8.08      1.55 o
   1   6  11      253.20      253.93      6.84 o
   2   6  11      399.98      342.70      9.29 o
   3   6  11       72.52       87.86      4.07 o
   4   6  11       10.06       12.16      2.03 o
   5   6  11       41.09       45.56      3.36 o
   6   6  11       54.64       58.92      4.28 o
  -6   7  11       43.48       42.96      4.07 o
  -5   7  11        2.23        4.41      1.63 o
  -4   7  11      151.62      138.94      5.18 o
  -3   7  11        0.00        0.80      1.53 o
  -2   7  11       13.93       14.90      3.13 o
  -1   7  11        5.20        2.21      1.00 o
   0   7  11       10.53        4.54      1.96 o
   1   7  11      558.40      514.74     15.39 o
   2   7  11      502.91      438.46     43.68 o
   3   7  11       41.24       28.86      7.66 o
   4   7  11       33.28       36.40      3.76 o
   5   7  11       66.80       68.89      4.91 o
  -5   8  11       36.41       37.52      3.91 o
  -4   8  11       52.64       26.73     13.58 o
  -3   8  11       42.14       47.95      6.47 o
  -2   8  11       17.84       22.69      2.90 o
  -1   8  11       58.81       61.22      4.16 o
   0   8  11        0.03       -0.09      1.42 o
   1   8  11        2.45        1.75      1.77 o
   2   8  11        7.53       13.83      2.64 o
   3   8  11        0.16        2.37      1.71 o
   4   8  11        1.56        0.54      1.56 o
  -2   9  11       54.92       62.05      6.57 o
  -1   9  11       21.05       20.81      4.10 o
   0   9  11       27.18       28.86      6.17 o
   1   9  11       13.59       11.67      4.79 o
  -9   0  12       44.72       45.64      4.68 o
  -8   0  12        1.69        1.43      1.90 o
  -7   0  12        0.79       -2.07      1.38 o
  -6   0  12      262.47      271.21      9.85 o
  -5   0  12       94.70       89.58      5.23 o
  -4   0  12     4255.19     4426.38    100.90 o
  -3   0  12     2276.04     2243.13     50.39 o
  -2   0  12     1870.13      677.67     31.25 o
  -1   0  12     1251.44     1294.73     32.55 o
   0   0  12      195.00      250.26      6.00 o
   1   0  12     1086.15     1190.10     23.62 o
   2   0  12      321.20      270.87      6.66 o
   3   0  12      389.75      303.91      7.74 o
   4   0  12       69.10       44.50      3.15 o
   5   0  12      369.96      288.49      9.41 o
   6   0  12      329.92      334.04      9.54 o
   7   0  12       16.48       17.31      2.40 o
   8   0  12      202.15      228.80      9.62 o
  -9   1  12       22.50       22.36      2.44 o
  -8   1  12       19.13       20.40      2.16 o
  -7   1  12       19.46       15.00      1.64 o
  -6   1  12        0.15       -1.28      0.85 o
  -5   1  12      161.19      155.94      4.54 o
  -4   1  12      860.79      828.95     14.87 o
  -3   1  12      390.31      412.62      8.22 o
  -2   1  12      329.64      280.21     17.21 o
  -1   1  12      146.02      119.79      3.87 o
   0   1  12      235.75      273.18      5.58 o
   1   1  12      260.02      259.07      4.90 o
   2   1  12      324.30      359.85      6.45 o
   3   1  12       28.87       48.76      1.97 o
   4   1  12        0.34        0.97      0.63 o
   5   1  12       10.72       10.62      1.28 o
   6   1  12        5.13        6.67      1.28 o
   7   1  12        2.66        5.50      1.28 o
   8   1  12        0.51        0.81      1.16 o
  -9   2  12      134.10      126.54      7.29 o
  -8   2  12      305.68      304.70      7.89 o
  -7   2  12      162.68      145.06      4.49 o
  -6   2  12     1030.73     1061.61     17.63 o
  -5   2  12       45.83       45.86      2.77 o
  -4   2  12      198.80      160.28      4.03 o
  -3   2  12     1425.35     1387.59     23.15 o
  -2   2  12      118.14      139.41      3.84 o
  -1   2  12     1652.40     1870.16     27.82 o
   0   2  12      702.23      697.38     12.24 o
   1   2  12        0.23        1.16      0.67 o
   2   2  12     2429.30     2583.54     39.23 o
   3   2  12      516.54      467.60     11.67 o
   4   2  12      211.06      190.63      6.32 o
   5   2  12      764.73      750.67     14.01 o
   6   2  12      138.72      131.19      4.11 o
   7   2  12      107.61      108.60      4.45 o
   8   2  12      184.18      184.61      7.09 o
  -9   3  12        0.21        1.68      1.70 o
  -8   3  12        0.03        1.35      1.35 o
  -7   3  12        0.70        0.06      1.14 o
  -6   3  12      408.91      401.40      9.82 o
  -5   3  12       41.64       39.92      2.51 o
  -4   3  12      238.95      246.39      5.83 o
  -3   3  12       29.17       27.34      1.66 o
  -2   3  12      272.63      256.33      5.03 o
  -1   3  12       67.19       81.47      2.21 o
   0   3  12      430.54      456.28      8.41 o
   1   3  12       12.46       12.40      1.02 o
   2   3  12      337.03      309.94      6.64 o
   3   3  12     1567.07     1471.74     22.83 o
   4   3  12      128.47      130.23      3.71 o
   5   3  12       23.73       19.42      1.67 o
   6   3  12       24.53       18.21      2.12 o
   7   3  12        8.61        6.12      2.08 o
   8   3  12        0.60       -1.15      1.95 o
  -8   4  12        8.88        9.93      1.97 o
  -7   4  12      102.18      104.91      4.57 o
  -6   4  12      111.78      111.62      4.48 o
  -5   4  12      566.35      575.62     12.77 o
  -4   4  12        0.77       -0.23      0.94 o
  -3   4  12        6.14        4.45      1.92 o
  -2   4  12        1.96        1.23      0.74 o
  -1   4  12      106.54      140.40      4.82 o
   0   4  12       92.86      120.92      5.18 o
   1   4  12       22.89       17.87      1.75 o
   2   4  12      104.30      104.99      3.84 o
   3   4  12      166.79      149.67      4.70 o
   4   4  12       18.62       19.96      2.13 o
   5   4  12      522.03      503.14     14.70 o
   6   4  12      300.06      274.37      8.36 o
   7   4  12       13.96       13.99      2.22 o
  -8   5  12        9.06       11.50      2.24 o
  -7   5  12       98.88       96.15      4.55 o
  -6   5  12      131.75      137.27      5.12 o
  -5   5  12      179.42      178.16      5.80 o
  -4   5  12       26.03       30.60      2.38 o
  -3   5  12        1.38       -0.91      0.91 o
  -2   5  12      240.00      245.46      6.55 o
  -1   5  12      143.66      156.24      4.84 o
   0   5  12       89.24       90.67      4.05 o
   1   5  12        0.11        0.87      0.91 o
   2   5  12      463.65      458.11     11.68 o
   3   5  12      182.59      206.32      6.72 o
   4   5  12        5.20        6.76      1.68 o
   5   5  12       26.41       31.73      2.86 o
   6   5  12       13.12        5.58      1.84 o
   7   5  12        8.32        5.62      1.90 o
  -7   6  12        5.77        4.95      2.06 o
  -6   6  12        3.63        0.80      2.01 o
  -5   6  12      236.78      239.32      8.47 o
  -4   6  12      587.03      600.00     15.52 o
  -3   6  12       15.52       19.06      2.55 o
  -2   6  12       20.56       17.60      2.47 o
  -1   6  12      312.95      289.20      8.71 o
   0   6  12       45.56       44.01      2.80 o
   1   6  12      979.13      945.36     18.80 o
   2   6  12       22.61       27.76      2.40 o
   3   6  12      118.03      140.44      5.37 o
   4   6  12       42.97       46.82      3.37 o
   5   6  12        1.37        5.26      1.68 o
   6   6  12       20.19       28.22      3.03 o
  -6   7  12        4.35        3.83      2.01 o
  -5   7  12       36.32       40.85      3.87 o
  -4   7  12      110.93      101.09      5.46 o
  -3   7  12        8.20        5.78      2.35 o
  -2   7  12       55.72       53.04      3.92 o
  -1   7  12      102.60      108.56      5.12 o
   0   7  12       58.89       48.77      4.10 o
   1   7  12      228.73      217.08      7.37 o
   2   7  12        1.78        5.26      1.85 o
   3   7  12        5.41        3.78      1.58 o
   4   7  12      107.56      103.60      4.80 o
   5   7  12        0.35        0.93      1.90 o
  -5   8  12      122.37      114.83      6.18 o
  -4   8  12       32.79       38.56      3.85 o
  -3   8  12      104.60      107.40     14.14 o
  -2   8  12       35.39       28.87      8.44 o
  -1   8  12       25.45       35.24      3.37 o
   0   8  12      191.43      198.78      7.31 o
   1   8  12       85.66       85.40      5.29 o
   2   8  12       58.35       58.80      4.47 o
   3   8  12      202.12      202.03      7.17 o
  -1   9  12        0.88        5.47      2.92 o
   0   9  12       77.06       72.22      8.92 o
  -9   1  13        9.01       15.89      2.36 o
  -8   1  13       26.77       24.99      2.38 o
  -7   1  13       64.29       63.44      3.15 o
  -6   1  13       21.37       12.12      1.96 o
  -5   1  13     1045.34     1035.33     16.97 o
  -4   1  13      257.63      263.58      9.01 o
  -3   1  13      260.36      261.03      5.34 o
  -2   1  13       51.09       35.49      2.66 o
  -1   1  13     2041.80     2150.40     34.39 o
   0   1  13      680.27      620.96     11.07 o
   1   1  13     2553.58     2594.31     37.49 o
   2   1  13       88.37       79.57      2.59 o
   3   1  13      403.06      432.11      7.79 o
   4   1  13      320.90      379.24      8.56 o
   5   1  13        0.05        0.77      0.74 o
   6   1  13       42.88       45.47      2.57 o
   7   1  13      343.98      304.04      7.28 o
   8   1  13        4.48        0.84      1.39 o
  -9   2  13        2.47        3.80      1.61 o
  -8   2  13       16.11       14.80      1.97 o
  -7   2  13       18.24       19.22      1.94 o
  -6   2  13      126.52      121.54      4.36 o
  -5   2  13      463.33      489.02     10.77 o
  -4   2  13     1679.17     1561.49     28.20 o
  -3   2  13     1107.52     1093.65     22.49 o
  -2   2  13        4.80        5.84      1.04 o
  -1   2  13       60.19       73.92      2.51 o
   0   2  13       81.75       79.47      2.56 o
   1   2  13      168.52      153.31      4.28 o
   2   2  13      152.26      201.56      4.34 o
   3   2  13      569.87      583.07     10.10 o
   4   2  13      208.03      208.04      4.90 o
   5   2  13      133.81      123.84      3.77 o
   6   2  13       33.08       31.59      2.23 o
   7   2  13        8.13        7.55      1.71 o
   8   2  13       23.85       24.89      2.91 o
  -9   3  13       21.71       17.75      2.74 o
  -8   3  13        7.27        6.70      1.72 o
  -7   3  13      100.20       88.02      4.46 o
  -6   3  13       82.50       78.55      5.24 o
  -5   3  13       89.18       83.27      3.53 o
  -4   3  13       79.32       71.91      3.11 o
  -3   3  13       12.27       11.47      1.87 o
  -2   3  13       84.26      113.46      3.52 o
  -1   3  13       10.03        8.95      1.61 o
   0   3  13        0.46        0.11      0.66 o
   1   3  13      606.55      659.17     12.01 o
   2   3  13       22.62       17.58      1.61 o
   3   3  13      149.86      165.68      4.15 o
   4   3  13      461.56      467.24      8.84 o
   5   3  13      149.67      143.05      4.12 o
   6   3  13       77.31       82.85      4.05 o
   7   3  13       24.29       15.31      2.47 o
   8   3  13        0.81        1.51      1.82 o
  -8   4  13        0.49        1.30      1.45 o
  -7   4  13      173.47      175.84      6.73 o
  -6   4  13      417.54      416.26     10.29 o
  -5   4  13        9.40        7.96      1.89 o
  -4   4  13       19.75       20.72      1.94 o
  -3   4  13       67.63       73.26      3.91 o
  -2   4  13      479.13      498.39     10.95 o
  -1   4  13       79.89       71.22      3.05 o
   0   4  13      138.60      132.21      4.59 o
   1   4  13       13.72       11.21      1.59 o
   2   4  13     1585.76     1571.85     28.99 o
   3   4  13      388.91      355.05      8.48 o
   4   4  13       62.09       70.84      3.30 o
   5   4  13       57.77       53.66      3.36 o
   6   4  13       15.31       23.46      5.19 o
   7   4  13       23.00       20.90      2.77 o
  -8   5  13       34.11       44.16      4.34 o
  -7   5  13        0.36        0.81      1.78 o
  -6   5  13        1.81        2.38      1.71 o
  -5   5  13      286.79      267.18      8.92 o
  -4   5  13       22.26       17.94      2.45 o
  -3   5  13      103.09       83.04      4.32 o
  -2   5  13       16.90       22.30      2.48 o
  -1   5  13       98.45       78.46      3.39 o
   0   5  13       54.27       72.63      6.20 o
   1   5  13        9.76       12.26      1.72 o
   2   5  13      155.24      154.98      5.11 o
   3   5  13       68.17       76.93      4.05 o
   4   5  13        0.75        0.81      0.97 o
   5   5  13       10.95        7.98      1.84 o
   6   5  13      140.46      162.74      6.24 o
   7   5  13        5.01        2.57      1.77 o
  -7   6  13        5.84        9.37      3.00 o
  -6   6  13      367.77      361.48     11.53 o
  -5   6  13       58.72       58.34      4.34 o
  -4   6  13        1.10       -1.77      1.87 o
  -3   6  13       50.07       45.82      3.60 o
  -2   6  13       90.85       84.90      4.52 o
  -1   6  13       14.33       13.97      2.27 o
   0   6  13      116.29      112.19      4.30 o
   1   6  13      240.57      252.49      8.53 o
   2   6  13        3.98        3.94      1.71 o
   3   6  13        2.24        2.05      1.42 o
   4   6  13      113.60      105.55      4.81 o
   5   6  13       58.98       59.95      3.91 o
   6   6  13       46.20       62.85      4.08 o
  -6   7  13       32.36       34.69      3.92 o
  -5   7  13       78.01       78.13      5.05 o
  -4   7  13      164.43      180.19      7.28 o
  -3   7  13      284.60      269.76      9.04 o
  -2   7  13       73.22       83.33      4.76 o
  -1   7  13        2.76        4.84      1.86 o
   0   7  13      132.77      135.64      5.69 o
   1   7  13      316.12      304.53      8.20 o
   2   7  13       52.84       64.45      4.60 o
   3   7  13        0.25       -1.05      1.32 o
   4   7  13        8.41        5.73      1.78 o
   5   7  13       29.60       31.93      3.20 o
  -4   8  13       13.12       17.36      3.07 o
  -3   8  13       24.24       33.30      3.58 o
  -2   8  13       12.00       13.44      2.52 o
  -1   8  13       50.44       35.78     19.99 o
   0   8  13       22.25       16.78      7.18 o
   1   8  13        9.00        4.46      2.94 o
   2   8  13        1.66       -0.20      1.13 o
   3   8  13       27.08       18.45      5.29 o
  -9   0  14        1.65        8.30      3.82 o
  -8   0  14       70.29       70.57      5.08 o
  -7   0  14        1.25        5.75      3.23 o
  -6   0  14        7.63        8.73      3.01 o
  -5   0  14      828.65      811.29     21.51 o
  -4   0  14      517.91      458.50     18.03 o
  -3   0  14       87.64       81.99      4.41 o
  -2   0  14      851.29      873.03     21.55 o
  -1   0  14        5.54       12.01      1.35 o
   0   0  14     4361.58     5104.15    109.82 o
   1   0  14     1028.11     1280.36     29.69 o
   2   0  14       81.51       94.88      4.26 o
   3   0  14      541.10      542.67     14.58 o
   4   0  14      320.28      335.94     10.44 o
   5   0  14      105.81      125.16      6.34 o
   6   0  14      150.30      150.99      7.27 o
   7   0  14      151.04      145.47      7.46 o
   8   0  14        3.31        3.28      3.25 o
  -9   1  14       60.92       50.89      3.36 o
  -8   1  14       17.32       14.48      1.98 o
  -7   1  14       48.27       39.48      3.28 o
  -6   1  14       68.55       65.58      3.18 o
  -5   1  14     1001.82     1004.69     18.47 o
  -4   1  14      176.79      171.89      4.10 o
  -3   1  14       16.06       19.82      1.78 o
  -2   1  14     1237.30     1344.46     22.22 o
  -1   1  14     2076.37     2194.77     32.07 o
   0   1  14     1041.20     1077.60     17.98 o
   1   1  14      157.50      184.24      3.95 o
   2   1  14      114.70      112.04      3.40 o
   3   1  14      190.54      162.77      3.92 o
   4   1  14       36.39       46.01      2.52 o
   5   1  14        4.24       12.28      1.46 o
   6   1  14        1.29        2.43      1.36 o
   7   1  14      153.28      156.96      5.50 o
   8   1  14       79.37       93.01      5.89 o
  -9   2  14        7.10        7.85      1.93 o
  -8   2  14        1.55        0.23      1.18 o
  -7   2  14        9.25       12.68      1.71 o
  -6   2  14       10.86        7.79      1.38 o
  -5   2  14      258.48      241.93      8.26 o
  -4   2  14      242.58      258.92      5.65 o
  -3   2  14      254.65      201.25      5.76 o
  -2   2  14       52.99       53.70      2.57 o
  -1   2  14      333.16      347.78      7.74 o
   0   2  14     1086.97     1112.74     18.77 o
   1   2  14      120.17       99.44      2.97 o
   2   2  14        0.63        0.39      0.75 o
   3   2  14      368.80      378.19      7.26 o
   4   2  14      480.23      474.92      8.93 o
   5   2  14        1.46        0.99      1.01 o
   6   2  14        0.90        0.51      0.92 o
   7   2  14       82.24       74.21      3.83 o
   8   2  14       22.66       15.23      2.58 o
  -9   3  14       50.93       65.12      5.74 o
  -8   3  14       60.64       73.41      5.40 o
  -7   3  14       52.80       35.16     10.76 o
  -6   3  14     1188.36     1168.38     30.94 o
  -5   3  14        1.90        2.39      1.47 o
  -4   3  14      447.80      409.09     11.04 o
  -3   3  14       41.46       37.74      2.44 o
  -2   3  14        1.57        0.37      1.09 o
  -1   3  14     1397.18     1247.87     26.06 o
   0   3  14       65.29       54.95      4.40 o
   1   3  14     2541.56     2525.53     44.62 o
   2   3  14     1953.80     2066.13     33.66 o
   3   3  14      930.62      901.46     17.47 o
   4   3  14        1.39        1.03      0.98 o
   5   3  14        0.07       -1.29      0.86 o
   6   3  14        9.24       14.94      1.93 o
   7   3  14      105.09      108.55      4.96 o
  -8   4  14        0.29       -0.84      1.70 o
  -7   4  14       33.86       32.83      3.50 o
  -6   4  14       22.22       20.42      2.75 o
  -5   4  14        1.16        2.71      1.63 o
  -4   4  14        0.65       -0.60      1.13 o
  -3   4  14       82.91       71.92      4.20 o
  -2   4  14      195.20      212.99      6.87 o
  -1   4  14       29.93       28.91      2.15 o
   0   4  14      141.80      178.05      5.25 o
   1   4  14       77.83       59.05      2.99 o
   2   4  14       10.51       15.31      2.30 o
   3   4  14      289.34      272.70      7.15 o
   4   4  14       52.79       64.20      3.24 o
   5   4  14       93.54      102.14      4.57 o
   6   4  14        1.97        1.46      1.52 o
   7   4  14       17.01       15.30      5.21 o
  -8   5  14       75.69       77.02      6.27 o
  -7   5  14      157.55      165.99      7.23 o
  -6   5  14       11.78       15.19      2.64 o
  -5   5  14      174.29      177.93      7.00 o
  -4   5  14      320.48      283.99     12.28 o
  -3   5  14      342.41      342.63     10.02 o
  -2   5  14      103.98      101.26      4.63 o
  -1   5  14        5.58        3.50      1.29 o
   0   5  14      726.88      730.74     15.18 o
   1   5  14        0.50        1.83      1.32 o
   2   5  14      146.91      158.50      5.26 o
   3   5  14      849.44      815.34     16.75 o
   4   5  14      249.00      236.02      7.57 o
   5   5  14       61.57       66.95      4.82 o
   6   5  14      148.81      131.19     10.51 o
  -7   6  14       53.25       51.05      5.14 o
  -6   6  14        7.91        8.05      2.56 o
  -5   6  14        0.59        0.29      1.62 o
  -4   6  14       60.55       66.51      4.40 o
  -3   6  14      162.71      133.48      5.85 o
  -2   6  14        0.22        0.20      1.38 o
  -1   6  14        0.58        1.21      1.39 o
   0   6  14       17.57        9.10      1.77 o
   1   6  14       18.86       13.94      2.27 o
   2   6  14       84.49       85.34      4.42 o
   3   6  14       54.20       52.84      6.53 o
   4   6  14        4.12        5.75      1.74 o
   5   6  14        1.68       -0.04      1.46 o
  -6   7  14        3.27        8.55      2.38 o
  -5   7  14        3.10        2.95      1.96 o
  -4   7  14      349.77      317.45     10.39 o
  -3   7  14      135.71      132.82      6.06 o
  -2   7  14       41.26       45.03      3.77 o
  -1   7  14      430.89      428.08     12.03 o
   0   7  14       94.59       90.59      5.48 o
   1   7  14       36.29       35.74      2.82 o
   2   7  14        2.05        3.68      1.90 o
   3   7  14       57.48       70.63      4.14 o
   4   7  14       83.36       95.30      4.91 o
  -4   8  14       43.28       54.65      4.52 o
  -3   8  14       11.41       11.00      2.47 o
  -2   8  14        4.34        6.85      2.39 o
  -1   8  14        6.14        8.49      2.09 o
   0   8  14        8.37        4.27      1.87 o
   1   8  14        4.40        2.53      1.73 o
   2   8  14        0.05        2.33      1.38 o
  -9   1  15       50.48       52.41      3.95 o
  -8   1  15       18.88       21.12      2.22 o
  -7   1  15        8.15        6.22      1.36 o
  -6   1  15        0.13       -1.49      0.99 o
  -5   1  15     1500.38     1451.43     22.89 o
  -4   1  15      381.27      384.84      9.09 o
  -3   1  15       47.06       46.75      2.53 o
  -2   1  15      500.73      480.92      8.52 o
  -1   1  15      107.80      126.63      3.56 o
   0   1  15       49.95       52.40      2.34 o
   1   1  15      424.53      470.59      9.00 o
   2   1  15     1011.96     1050.97     17.80 o
   3   1  15      421.40      389.17      8.13 o
   4   1  15      604.44      540.13     13.24 o
   5   1  15      336.56      302.68      8.47 o
   6   1  15      193.24      181.84      6.57 o
   7   1  15       21.87       18.60      2.31 o
   8   1  15      236.17      236.61     10.24 o
  -9   2  15        1.23        7.74      3.23 o
  -8   2  15       43.88       35.57      3.71 o
  -7   2  15      119.44      117.78      5.95 o
  -6   2  15       61.15       61.69      3.28 o
  -5   2  15      274.53      241.29      7.59 o
  -4   2  15       12.08       14.12      1.52 o
  -3   2  15      518.46      448.63     15.23 o
  -2   2  15       47.50       42.62      2.12 o
  -1   2  15       65.48       69.82      2.79 o
   0   2  15      237.90      234.22      4.82 o
   1   2  15      165.78      185.38      4.19 o
   2   2  15      275.31      277.95      5.62 o
   3   2  15       32.49       42.60      2.26 o
   4   2  15       64.73       75.54      2.93 o
   5   2  15        0.23        0.57      1.10 o
   6   2  15        0.08       -0.40      1.02 o
   7   2  15        5.79        7.73      1.99 o
  -8   3  15       23.15       24.08      3.29 o
  -7   3  15       19.27       13.50      4.40 o
  -6   3  15       39.86       33.78      3.34 o
  -5   3  15      172.29      176.76      6.65 o
  -4   3  15      202.58      189.35      6.61 o
  -3   3  15      148.95      135.84      4.56 o
  -2   3  15       11.75       12.99      1.61 o
  -1   3  15        7.96       17.09      1.87 o
   0   3  15     1432.06     1428.34     26.55 o
   1   3  15      196.40      190.38      5.49 o
   2   3  15       44.68       49.82      2.79 o
   3   3  15      239.71      222.21      6.10 o
   4   3  15      352.58      337.63      7.71 o
   5   3  15       27.48       30.82      2.22 o
   6   3  15        0.12       -1.07      1.18 o
   7   3  15       12.40        8.82      2.18 o
  -8   4  15       69.50       82.99      5.38 o
  -7   4  15       41.96       34.28      3.59 o
  -6   4  15       81.46       77.33      4.75 o
  -5   4  15      257.70      244.30      8.33 o
  -4   4  15      213.15      201.00      7.10 o
  -3   4  15       23.29       29.66      2.79 o
  -2   4  15       13.13       10.61      2.40 o
  -1   4  15       71.45       80.24      3.70 o
   0   4  15       15.61       13.99      1.76 o
   1   4  15      444.12      428.08      9.87 o
   2   4  15       59.29       58.61      3.24 o
   3   4  15      374.55      391.87      9.34 o
   4   4  15        1.55        1.38      1.31 o
   5   4  15        2.42        4.23      1.51 o
   6   4  15       67.80       64.46      3.90 o
   7   4  15        2.25        5.21      2.49 o
  -7   5  15       82.11       81.67      5.31 o
  -6   5  15        0.01        1.26      1.70 o
  -5   5  15        3.51        4.26      1.81 o
  -4   5  15      111.95      106.55      5.23 o
  -3   5  15        3.90       12.11      2.77 o
  -2   5  15       13.10       10.67      2.01 o
  -1   5  15       16.33       12.05      1.83 o
   0   5  15        0.40        1.12      1.34 o
   1   5  15      206.92      196.71      6.96 o
   2   5  15      528.92      514.21     12.46 o
   3   5  15        0.54        1.76      1.34 o
   4   5  15       34.22       35.64      3.06 o
   5   5  15        0.68        0.02      1.38 o
   6   5  15       13.80       12.56      2.15 o
  -6   6  15        1.54        4.26      2.02 o
  -5   6  15      303.45      290.81      9.83 o
  -4   6  15        0.42        1.90      1.61 o
  -3   6  15      104.00      115.36      5.44 o
  -2   6  15      145.91      133.17      5.80 o
  -1   6  15       22.19       21.50      2.69 o
   0   6  15       57.61       57.38      3.24 o
   1   6  15      205.01      199.65      7.04 o
   2   6  15       69.35       67.18      4.51 o
   3   6  15       28.25       24.19      2.56 o
   4   6  15        1.53        0.55      1.10 o
   5   6  15       20.44       22.43      3.00 o
  -5   7  15       16.88       16.46      2.78 o
  -4   7  15      403.08      383.75     12.84 o
  -3   7  15        0.16        3.24      1.83 o
  -2   7  15      214.91      219.39      7.90 o
  -1   7  15       80.24       79.71      4.60 o
   0   7  15        6.53        5.43      1.82 o
   1   7  15       12.14       13.16      2.10 o
   2   7  15       46.15       47.52      3.57 o
   3   7  15       73.65       86.04      4.50 o
   4   7  15      159.90      177.60      6.87 o
  -3   8  15        6.48        7.14      3.50 o
  -2   8  15        3.42        9.15      2.16 o
  -1   8  15        1.25        6.91      2.00 o
   0   8  15       12.96        8.97      2.10 o
   1   8  15        0.22       -1.61      2.57 o
   2   8  15       14.98       14.03      2.77 o
  -9   0  16       32.07       41.09      6.49 o
  -8   0  16       64.49       72.99      7.60 o
  -7   0  16       82.66       76.09     10.79 o
  -6   0  16      413.75      454.45     17.68 o
  -5   0  16      111.66      112.99      6.01 o
  -4   0  16     1510.74     1591.13     37.81 o
  -3   0  16     3395.39     3502.93    107.19 o
  -2   0  16     1132.97     1139.82     27.49 o
  -1   0  16      570.26      490.51     13.43 o
   0   0  16     2110.09     2092.95     47.07 o
   1   0  16      183.75      139.45      5.61 o
   2   0  16      409.36      355.55     11.69 o
   3   0  16      155.81      146.18      6.04 o
   4   0  16       72.30       78.40      4.63 o
   5   0  16      234.25      224.60      8.99 o
   6   0  16       42.28       39.13      4.58 o
   7   0  16       67.30       86.73      6.09 o
  -9   1  16        6.74        5.02      2.19 o
  -8   1  16        4.24        4.96      2.02 o
  -7   1  16      105.85       98.25      5.71 o
  -6   1  16      156.29      142.25      5.54 o
  -5   1  16        0.00        0.71      1.30 o
  -4   1  16      316.52      319.89      8.06 o
  -3   1  16      871.09      829.28     14.99 o
  -2   1  16       91.13       84.87      3.48 o
  -1   1  16       53.72       73.16      2.82 o
   0   1  16      644.33      667.34     12.04 o
   1   1  16      493.21      476.70      9.20 o
   2   1  16       63.13       83.98      3.05 o
   3   1  16        5.47        1.94      1.25 o
   4   1  16      141.69      154.67      5.76 o
   5   1  16      123.54      119.67      4.32 o
   6   1  16       20.13       17.04      2.25 o
   7   1  16       62.21       65.22      3.84 o
  -9   2  16      102.09       97.87      6.55 o
  -8   2  16       12.49       14.33      2.96 o
  -7   2  16      123.04      112.27      8.04 o
  -6   2  16      307.09      273.08      8.76 o
  -5   2  16       33.30       36.83      3.48 o
  -4   2  16      855.51      861.99     17.59 o
  -3   2  16      193.52      204.18      6.75 o
  -2   2  16      414.72      411.39      8.42 o
  -1   2  16        1.14        0.82      0.64 o
   0   2  16       25.40       18.70      1.35 o
   1   2  16      643.40      677.74     13.56 o
   2   2  16      181.81      185.50      4.85 o
   3   2  16       58.38       54.74      3.33 o
   4   2  16      234.34      267.42      6.76 o
   5   2  16       10.79       10.47      1.78 o
   6   2  16        9.47        8.23      1.65 o
   7   2  16       97.21       94.42      5.18 o
  -8   3  16       27.97       21.88      3.89 o
  -7   3  16       10.16       10.62      2.24 o
  -6   3  16        4.36        4.26      1.81 o
  -5   3  16      278.64      298.22     12.77 o
  -4   3  16       36.49       35.28      3.03 o
  -3   3  16      514.69      508.43     12.89 o
  -2   3  16      623.38      617.37     14.76 o
  -1   3  16      171.00      187.01      6.05 o
   0   3  16       16.93       15.91      2.80 o
   1   3  16     1175.48     1162.23     26.56 o
   2   3  16      671.12      614.09     14.83 o
   3   3  16      140.99      142.93      7.12 o
   4   3  16       50.08       46.84      3.48 o
   5   3  16       75.71       74.08      4.15 o
   6   3  16        9.80        8.30      2.18 o
   7   3  16        0.33        1.74      1.74 o
  -8   4  16       22.17       23.00      3.32 o
  -7   4  16       28.13       28.61      3.27 o
  -6   4  16        1.59        3.64      1.85 o
  -5   4  16        7.93        7.79      2.04 o
  -4   4  16       40.93       29.17      2.94 o
  -3   4  16        0.89        2.91      1.48 o
  -2   4  16       31.48       30.72      2.33 o
  -1   4  16       81.78       85.15      3.58 o
   0   4  16        0.00       -0.36      1.15 o
   1   4  16        7.62        9.71      1.79 o
   2   4  16     1504.98     1570.70     29.34 o
   3   4  16       80.27       93.07      3.87 o
   4   4  16      188.05      194.79      6.00 o
   5   4  16        0.41        0.70      1.61 o
   6   4  16       27.17       30.20      3.75 o
  -7   5  16        2.37        3.09      2.03 o
  -6   5  16       20.88       22.47      3.12 o
  -5   5  16       24.15       30.33      3.33 o
  -4   5  16        1.29        1.89      1.61 o
  -3   5  16      123.69      112.74      5.21 o
  -2   5  16       56.58       49.54      3.58 o
  -1   5  16      103.03      101.39      4.08 o
   0   5  16       32.23       29.39      2.50 o
   1   5  16        7.33        4.01      1.76 o
   2   5  16      247.33      269.01      7.50 o
   3   5  16      253.88      249.76      7.10 o
   4   5  16      314.64      305.98      9.22 o
   5   5  16       89.90       93.81      4.70 o
   6   5  16       57.75       64.85      6.58 o
  -6   6  16        5.95        5.40      2.13 o
  -5   6  16      187.03      176.47      7.37 o
  -4   6  16       14.81       20.11      2.84 o
  -3   6  16      182.48      176.48      6.98 o
  -2   6  16       10.60       12.16      2.64 o
  -1   6  16       39.07       51.14      3.70 o
   0   6  16      180.91      200.12      6.27 o
   1   6  16        0.08        0.37      1.08 o
   2   6  16       64.84       70.08      3.70 o
   3   6  16      153.52      161.15      6.13 o
   4   6  16       17.85       23.67      3.15 o
   5   6  16      143.94      142.36      9.11 o
  -5   7  16      147.05      146.58      6.83 o
  -4   7  16       96.67      101.31      5.71 o
  -3   7  16        4.42        5.08      2.01 o
  -2   7  16       34.33       31.45      3.30 o
  -1   7  16        4.08        3.63      1.68 o
   0   7  16        2.63        4.71      1.74 o
   1   7  16       25.02       37.78      3.33 o
   2   7  16       18.01       18.55      3.05 o
   3   7  16       94.55      121.37      6.40 o
  -2   8  16       33.48       46.04      4.06 o
  -1   8  16       75.01       78.28      4.88 o
   0   8  16        0.04        0.40      1.69 o
   1   8  16      155.18      156.40      7.43 o
  -9   1  17       13.34       16.76      3.23 o
  -8   1  17       78.36       79.92      5.61 o
  -7   1  17      102.73       93.57      5.62 o
  -6   1  17        2.41        2.61      1.84 o
  -5   1  17     1584.50     1574.06     29.29 o
  -4   1  17       16.75       20.71      2.05 o
  -3   1  17      321.44      301.10      7.05 o
  -2   1  17        7.77       10.48      1.76 o
  -1   1  17       13.96       14.23      1.58 o
   0   1  17       59.95       52.71      2.95 o
   1   1  17      123.71      157.02      4.30 o
   2   1  17      141.01      126.43      4.48 o
   3   1  17        2.92        1.81      1.23 o
   4   1  17       97.02       87.19      3.49 o
   5   1  17      256.99      235.66      9.61 o
   6   1  17       33.22       44.73      3.22 o
   7   1  17        0.59        3.43      1.81 o
  -8   2  17      251.00      240.68     13.44 o
  -7   2  17       13.24       14.79      2.55 o
  -6   2  17      191.60      149.81     33.18 o
  -5   2  17      323.69      327.01     11.96 o
  -4   2  17      336.26      332.87      9.84 o
  -3   2  17      256.19      260.13      8.08 o
  -2   2  17      507.55      529.22     11.66 o
  -1   2  17      323.40      331.02      8.99 o
   0   2  17       26.87       25.95      2.17 o
   1   2  17      104.88      107.94      3.95 o
   2   2  17      899.29      920.97     16.26 o
   3   2  17       81.32       81.83      3.74 o
   4   2  17      155.67      164.85      6.44 o
   5   2  17        0.22        0.39      1.26 o
   6   2  17       10.16       13.89      2.28 o
   7   2  17        2.19        0.99      1.57 o
  -8   3  17        0.56       -1.02      2.01 o
  -7   3  17       49.34       44.19      4.03 o
  -6   3  17      106.80      104.76      5.38 o
  -5   3  17       14.22       16.39      2.87 o
  -4   3  17       85.55       74.49      4.20 o
  -3   3  17        6.41        5.18      1.73 o
  -2   3  17       12.59       10.47      1.67 o
  -1   3  17      106.03      110.00      4.02 o
   0   3  17        2.35        3.38      1.31 o
   1   3  17       89.99      103.88      4.80 o
   2   3  17     1143.73     1150.52     25.08 o
   3   3  17       39.27       39.81      3.29 o
   4   3  17       13.05       19.26      2.54 o
   5   3  17       49.85       43.30      3.47 o
   6   3  17       13.48       12.66      2.74 o
  -7   4  17       93.40      100.17      5.70 o
  -6   4  17        3.32        1.22      1.57 o
  -5   4  17       18.63       23.35      2.91 o
  -4   4  17      351.02      353.70     10.48 o
  -3   4  17      169.39      171.97      6.44 o
  -2   4  17      680.56      624.68     15.35 o
  -1   4  17      136.63      122.19      5.42 o
   0   4  17      106.27      105.14      4.95 o
   1   4  17      672.57      684.27     16.88 o
   2   4  17      948.73      970.50     21.99 o
   3   4  17      234.19      237.82      9.87 o
   4   4  17      236.60      240.18      8.07 o
   5   4  17       66.43       63.91      4.89 o
   6   4  17       22.89       30.12      5.21 o
  -7   5  17       83.38       77.20      5.22 o
  -6   5  17        7.68        7.08      2.13 o
  -5   5  17       17.59       17.12      2.66 o
  -4   5  17      278.15      290.16      9.44 o
  -3   5  17        0.51        4.26      1.66 o
  -2   5  17       48.60       48.91      3.62 o
  -1   5  17       53.39       58.07      6.23 o
   0   5  17       13.40       16.75      2.64 o
   1   5  17      102.21       91.15      4.07 o
   2   5  17      106.22      114.11      4.57 o
   3   5  17       15.08       13.36      2.35 o
   4   5  17        5.34        7.03      2.75 o
   5   5  17       10.15       13.38      4.34 o
  -6   6  17       79.64       71.80      5.03 o
  -5   6  17       28.67       26.31      4.15 o
  -4   6  17      125.00      137.90      6.29 o
  -3   6  17      448.46      432.75     12.51 o
  -2   6  17      126.62      116.23      5.47 o
  -1   6  17       40.68       49.51      3.72 o
   0   6  17      266.37      263.99      8.58 o
   1   6  17       41.75       46.69      3.57 o
   2   6  17       32.92       38.16      2.98 o
   3   6  17      112.19      101.57      4.92 o
   4   6  17       44.26       60.37      5.85 o
  -4   7  17       69.88       75.55      5.75 o
  -3   7  17       40.48       47.47      4.09 o
  -2   7  17       59.00       57.64      4.23 o
  -1   7  17        7.56       10.27      2.19 o
   0   7  17       30.62       28.95      3.14 o
   1   7  17       20.52       23.93      2.56 o
   2   7  17       30.86       27.42      3.03 o
   3   7  17       45.52       46.66      3.65 o
  -1   8  17       48.77       44.47      3.94 o
  -8   0  18        0.72        1.09      2.68 o
  -7   0  18       39.09       49.65      6.16 o
  -6   0  18      258.89      286.81     13.28 o
  -5   0  18      236.21      205.46     12.74 o
  -4   0  18      161.97      135.46      6.52 o
  -3   0  18     1310.73     1257.61     36.66 o
  -2   0  18     1061.43     1040.23     25.67 o
  -1   0  18     1500.19     1498.68     35.12 o
   0   0  18      522.55      490.50     13.67 o
   1   0  18      115.46      115.29      5.79 o
   2   0  18      200.72      229.93      7.97 o
   3   0  18     1412.03     1358.83     32.69 o
   4   0  18      409.73      387.64     12.23 o
   5   0  18       16.88       23.35      3.99 o
   6   0  18        1.15       -0.73      1.88 o
   7   0  18       41.51       45.05      4.91 o
  -8   1  18        1.31       -1.45      1.84 o
  -7   1  18        8.02        4.87      2.94 o
  -6   1  18      387.59      365.73      9.88 o
  -5   1  18      457.93      445.01     19.07 o
  -4   1  18      929.55      898.35     16.55 o
  -3   1  18       61.96       62.94      3.16 o
  -2   1  18        9.58        6.49      1.32 o
  -1   1  18       40.70       36.09      2.21 o
   0   1  18       14.37       19.67      1.79 o
   1   1  18       72.22       86.81      3.19 o
   2   1  18       21.55       22.79      2.00 o
   3   1  18      191.42      192.59      5.31 o
   4   1  18      102.57      103.82      3.95 o
   5   1  18       16.88       13.61      2.15 o
   6   1  18        0.06       -0.94      1.30 o
   7   1  18       13.54       11.64      2.17 o
  -8   2  18       51.59       49.98      6.97 o
  -7   2  18      118.40      128.11     10.69 o
  -6   2  18       65.89       60.89      6.76 o
  -5   2  18      226.52      238.64      9.95 o
  -4   2  18       68.75       67.48      4.81 o
  -3   2  18       72.50       64.38      4.04 o
  -2   2  18      766.17      788.20     18.42 o
  -1   2  18      224.22      224.88      8.27 o
   0   2  18       43.04       35.98      2.50 o
   1   2  18      284.60      260.83      6.77 o
   2   2  18      109.75      122.51      4.04 o
   3   2  18     1479.53     1468.91     24.76 o
   4   2  18       29.93       23.69      2.25 o
   5   2  18      150.43      156.24      5.21 o
   6   2  18       51.55       45.01      3.49 o
  -8   3  18       34.90       43.60      6.70 o
  -7   3  18       67.22       72.49      6.37 o
  -6   3  18        1.29        0.76      2.07 o
  -5   3  18       38.37       39.28      4.72 o
  -4   3  18       44.11       44.49      4.68 o
  -3   3  18      231.89      232.43      9.49 o
  -2   3  18       67.59       73.46      4.27 o
  -1   3  18        0.03       -0.82      1.42 o
   0   3  18      129.65      123.51      5.59 o
   1   3  18       89.12      103.80      4.89 o
   2   3  18      858.67      914.19     20.78 o
   3   3  18      248.04      232.99      7.66 o
   4   3  18        0.01       -0.61      1.49 o
   5   3  18        4.85        2.92      1.56 o
   6   3  18        0.07       -0.89      3.51 o
  -7   4  18       12.45       11.63      2.48 o
  -6   4  18        1.39        1.79      1.78 o
  -5   4  18        0.48        1.56      1.54 o
  -4   4  18        8.45       11.16      2.29 o
  -3   4  18        9.48        9.58      2.14 o
  -2   4  18       96.29       78.83      4.50 o
  -1   4  18      262.36      271.17      8.63 o
   0   4  18       18.60       12.59      2.90 o
   1   4  18      656.89      653.23     16.16 o
   2   4  18       14.80       16.41      2.63 o
   3   4  18      337.96      349.54     10.22 o
   4   4  18       29.16       24.19      2.85 o
   5   4  18       21.86       25.43      3.55 o
   6   4  18       22.32       22.37      3.49 o
  -6   5  18       74.22       63.90      4.61 o
  -5   5  18       44.86       50.31      4.12 o
  -4   5  18      469.05      438.44     12.63 o
  -3   5  18       64.85       77.28      4.59 o
  -2   5  18       27.13       29.67      3.04 o
  -1   5  18      109.74       98.39      4.20 o
   0   5  18        2.99        3.17      1.49 o
   1   5  18       17.79       18.65      2.74 o
   2   5  18       14.19       17.36      2.73 o
   3   5  18       21.19       19.49      2.75 o
   4   5  18        6.87       13.08      3.57 o
   5   5  18        4.12        2.33      2.11 o
  -5   6  18       24.76       30.88      3.55 o
  -4   6  18       26.18       38.88      3.81 o
  -3   6  18      249.63      257.03      8.97 o
  -2   6  18        0.04        1.59      1.51 o
  -1   6  18       49.94       49.52      3.82 o
   0   6  18        1.50        2.73      1.46 o
   1   6  18        0.13        1.82      1.15 o
   2   6  18       45.43       50.14      3.97 o
   3   6  18       45.91       41.14      4.18 o
   4   6  18      115.67      143.17      8.66 o
  -4   7  18       12.73       12.71      2.73 o
  -3   7  18        4.73        5.07      2.32 o
  -2   7  18       60.43       60.31      4.34 o
  -1   7  18      115.85      101.83      5.35 o
   0   7  18        1.06       -0.04      1.51 o
   1   7  18        1.69        2.04      1.46 o
   2   7  18       23.73       26.54      3.60 o
  -8   1  19       52.49       75.49      7.84 o
  -7   1  19       14.36       12.12      2.81 o
  -6   1  19      341.63      323.32      9.20 o
  -5   1  19      697.41      673.03     18.46 o
  -4   1  19       36.06       39.00      2.80 o
  -3   1  19      471.50      459.77      9.72 o
  -2   1  19      887.11      882.77     15.87 o
  -1   1  19      160.75      161.15      4.61 o
   0   1  19      212.25      201.54      5.25 o
   1   1  19       69.86       61.77      2.82 o
   2   1  19      307.57      309.33      7.12 o
   3   1  19       79.47       87.74      3.62 o
   4   1  19      362.41      339.59      8.00 o
   5   1  19       50.10       59.89      4.44 o
   6   1  19        0.12       -1.87      1.36 o
  -8   2  19        0.00        3.20      3.01 o
  -7   2  19       11.95        3.83      2.72 o
  -6   2  19       14.88       27.66      5.14 o
  -5   2  19        2.76        3.42      2.69 o
  -4   2  19       23.99       21.57      3.70 o
  -3   2  19        5.11        2.93      1.66 o
  -2   2  19      140.06      143.64      5.78 o
  -1   2  19      259.01      236.41      7.69 o
   0   2  19       16.15       14.37      2.27 o
   1   2  19       42.73       41.28      3.40 o
   2   2  19       10.94       14.61      2.02 o
   3   2  19        0.18        2.40      1.49 o
   4   2  19       64.69       64.42      3.57 o
   5   2  19       57.67       62.77      3.50 o
   6   2  19       20.53       18.23      2.56 o
  -7   3  19        0.23       -1.37      2.09 o
  -6   3  19        2.76        2.02      3.38 o
  -5   3  19        2.62        2.77      2.52 o
  -4   3  19      438.41      456.78     15.26 o
  -3   3  19        9.18       13.50      5.20 o
  -2   3  19       17.24       21.32      2.79 o
  -1   3  19      119.53      131.52      6.66 o
   0   3  19      143.50      147.74      5.95 o
   1   3  19       12.28       13.96      2.55 o
   2   3  19       44.53       40.99      3.47 o
   3   3  19      131.23      125.29      5.43 o
   4   3  19        5.78        8.08      2.08 o
   5   3  19        0.46        0.46      1.54 o
   6   3  19        7.83       10.42      2.77 o
  -7   4  19        7.98        8.03      3.02 o
  -6   4  19        0.31       -0.72      2.23 o
  -5   4  19       55.59       57.12      5.50 o
  -4   4  19       60.25       48.18      5.13 o
  -3   4  19        0.01       -1.32      1.96 o
  -2   4  19      253.52      213.35      7.59 o
  -1   4  19      147.54      149.48      6.77 o
   0   4  19      383.16      387.68     13.05 o
   1   4  19        8.88       15.36      2.64 o
   2   4  19        9.84       16.91      2.62 o
   3   4  19       41.07       49.20      3.79 o
   4   4  19      149.46      140.43      6.12 o
   5   4  19       69.02       58.60      4.97 o
  -6   5  19       14.62       17.45      3.69 o
  -5   5  19        1.60       -0.11      2.27 o
  -4   5  19        7.79       11.92      3.13 o
  -3   5  19       13.33        8.98      2.87 o
  -2   5  19      159.54      146.24      7.52 o
  -1   5  19        2.32        1.73      1.72 o
   0   5  19       16.57       15.79      2.55 o
   1   5  19      134.68      158.12      6.52 o
   2   5  19        1.67        0.19      1.61 o
   3   5  19       96.85      121.89      6.10 o
   4   5  19       60.03       62.22      5.15 o
  -5   6  19        8.04       12.07      3.15 o
  -4   6  19       13.82       15.24      3.90 o
  -3   6  19        3.71        6.93      2.70 o
  -2   6  19        2.81        1.80      2.09 o
  -1   6  19       58.00       57.00      5.28 o
   0   6  19       15.85       16.68      2.70 o
   1   6  19       22.59       25.42      4.03 o
   2   6  19       95.30       96.39      5.36 o
   3   6  19       19.77       22.76      3.39 o
  -3   7  19       69.21       81.67      5.19 o
  -2   7  19      158.10      174.39      7.19 o
  -1   7  19      101.30      123.42      5.94 o
   0   7  19        4.35        2.85      2.95 o
   1   7  19        6.03       15.14      3.15 o
  -8   0  20       29.76       28.84      5.34 o
  -7   0  20        4.13        4.54      3.47 o
  -6   0  20      146.00      158.28      9.69 o
  -5   0  20       31.22       39.90      4.22 o
  -4   0  20      774.51      761.38     20.82 o
  -3   0  20        0.60        3.19      2.15 o
  -2   0  20      235.91      227.77      8.36 o
  -1   0  20       68.48       75.45      4.52 o
   0   0  20      384.94      375.34     11.51 o
   1   0  20       46.88       48.96      3.74 o
   2   0  20       19.32        9.15      2.28 o
   3   0  20       11.17       15.48      2.73 o
   4   0  20        0.30        0.01      2.64 o
   5   0  20        0.03        3.80      2.40 o
   6   0  20       73.75       63.58      5.59 o
  -8   1  20        2.04        3.26      4.61 o
  -7   1  20      147.24      164.97      8.33 o
  -6   1  20        9.63       14.09      2.78 o
  -5   1  20       19.71       20.52      2.72 o
  -4   1  20      686.61      707.52     13.91 o
  -3   1  20      286.70      286.91      7.12 o
  -2   1  20      148.96      149.67      4.61 o
  -1   1  20       38.65       48.22      2.65 o
   0   1  20        5.49        8.32      1.48 o
   1   1  20      220.47      215.21      5.58 o
   2   1  20      159.54      162.70      4.84 o
   3   1  20      141.90      154.42      4.91 o
   4   1  20       20.00       25.55      2.32 o
   5   1  20      111.42      109.66      5.29 o
   6   1  20       34.63       31.23      2.99 o
  -7   2  20       54.34       63.22      5.95 o
  -6   2  20        1.15       -0.10      1.72 o
  -5   2  20        3.57        2.48      2.42 o
  -4   2  20      189.51      186.67      8.56 o
  -3   2  20        4.29        7.65      2.08 o
  -2   2  20        0.48        0.08      1.62 o
  -1   2  20       60.56       52.60      3.73 o
   0   2  20      246.27      235.38      7.70 o
   1   2  20       63.30       59.75      3.86 o
   2   2  20       25.61       24.25      2.82 o
   3   2  20       18.37       17.93      2.24 o
   4   2  20       22.59       21.43      2.81 o
   5   2  20        9.24       10.89      2.06 o
   6   2  20       16.58       15.54      2.48 o
  -7   3  20       34.78       45.66      5.53 o
  -6   3  20       35.69       44.82      5.11 o
  -5   3  20       56.49       53.86      6.12 o
  -4   3  20        3.25        5.99      2.82 o
  -3   3  20     1154.14     1119.63     29.59 o
  -2   3  20        5.01        3.02      1.91 o
  -1   3  20      838.74      799.15     22.09 o
   0   3  20     1244.38     1300.61     28.43 o
   1   3  20      148.31      163.34      6.40 o
   2   3  20       70.61       74.50      4.48 o
   3   3  20       26.16       33.61      6.96 o
   4   3  20       53.46       64.75      4.32 o
   5   3  20       32.56       34.00      3.36 o
  -6   4  20        8.94        8.58      3.03 o
  -5   4  20        1.40       -1.46      2.85 o
  -4   4  20      197.97      192.82      9.31 o
  -3   4  20       45.61       30.59      4.28 o
  -2   4  20        2.63       -0.64      1.49 o
  -1   4  20      165.59      175.90      6.92 o
   0   4  20      110.55      101.41     10.16 o
   1   4  20      549.11      576.99     15.04 o
   2   4  20        5.95       13.25      2.42 o
   3   4  20      187.52      195.98      7.30 o
   4   4  20        0.15        0.96      1.69 o
   5   4  20        1.42       -0.05      1.78 o
  -6   5  20       73.21       80.86      7.43 o
  -5   5  20       75.87       69.19      6.29 o
  -4   5  20      167.32      174.81      8.96 o
  -3   5  20       78.47       88.25      6.64 o
  -2   5  20      189.78      183.56      8.62 o
  -1   5  20      110.57      109.03      5.42 o
   0   5  20       29.69       28.31      3.23 o
   1   5  20      140.55      122.72      5.76 o
   2   5  20        7.69        7.58      2.11 o
   3   5  20      284.30      275.81     10.31 o
   4   5  20       84.75       73.86     10.83 o
  -4   6  20       20.58       22.92      4.25 o
  -3   6  20       37.06       37.09      4.71 o
  -2   6  20        9.28       13.54      3.14 o
  -1   6  20        5.83        7.66      2.91 o
   0   6  20       20.55       24.26      3.18 o
   1   6  20       27.34       36.14      3.65 o
   2   6  20       41.39       51.28      7.35 o
  -2   7  20       48.97       41.44      4.88 o
  -1   7  20        6.02        7.90      2.62 o
   0   7  20       17.48       15.25      4.45 o
  -7   1  21      143.63      136.14     15.19 o
  -6   1  21        4.71        6.06      2.78 o
  -5   1  21        0.58        2.93      2.09 o
  -4   1  21      725.10      720.85     14.24 o
  -3   1  21       37.26       41.65      2.80 o
  -2   1  21      165.15      133.73      4.44 o
  -1   1  21      359.77      344.27      7.80 o
   0   1  21      128.74      119.98      4.05 o
   1   1  21       47.51       48.36      2.73 o
   2   1  21      256.85      266.42      6.62 o
   3   1  21        9.55       11.65      1.86 o
   4   1  21      132.54      119.82      4.40 o
   5   1  21       65.72       59.88      4.65 o
  -7   2  21        2.19        5.86      4.22 o
  -6   2  21        7.41        2.09      3.58 o
  -5   2  21       21.25       21.92      4.02 o
  -4   2  21        2.98        2.86      2.40 o
  -3   2  21      242.42      243.58      8.34 o
  -2   2  21      236.90      202.82      8.57 o
  -1   2  21       59.55       75.66      4.46 o
   0   2  21       90.34       89.28      5.06 o
   1   2  21        1.91       -1.32      1.54 o
   2   2  21        4.15        5.69      1.99 o
   3   2  21        4.92        3.71      1.80 o
   4   2  21      102.58      110.42      5.34 o
   5   2  21        5.01        1.80      1.67 o
  -7   3  21        6.70        7.63      3.18 o
  -6   3  21        1.50        0.17      2.36 o
  -5   3  21        1.27       -0.41      2.04 o
  -4   3  21      161.99      174.15      8.69 o
  -3   3  21        1.31       -0.51      2.29 o
  -2   3  21      347.36      298.44     14.38 o
  -1   3  21       52.46       48.97      4.70 o
   0   3  21       13.20       11.44      2.39 o
   1   3  21      154.32      155.19      6.34 o
   2   3  21       88.56       79.95      4.58 o
   3   3  21        0.53       -1.39      1.48 o
   4   3  21        5.24       10.26      2.23 o
   5   3  21       55.20       51.15      4.03 o
  -6   4  21        9.73        8.94      3.02 o
  -5   4  21        7.57       10.80      4.34 o
  -4   4  21       49.36       55.86      5.52 o
  -3   4  21      112.39      107.89      7.10 o
  -2   4  21      101.93       94.71      6.49 o
  -1   4  21        0.43        1.36      1.72 o
   0   4  21        9.00       14.03      2.58 o
   1   4  21       80.54       79.03      4.81 o
   2   4  21        2.61        2.40      2.11 o
   3   4  21       11.57       13.82      2.54 o
   4   4  21       79.38       75.62      6.72 o
  -5   5  21        0.00        0.64      2.10 o
  -4   5  21       18.52       21.64      3.99 o
  -3   5  21       19.59       20.13      3.88 o
  -2   5  21       44.50       51.58      5.22 o
  -1   5  21       12.57        5.83      2.60 o
   0   5  21       30.59       32.77      4.03 o
   1   5  21        3.65        1.79      1.81 o
   2   5  21        2.65        5.19      2.05 o
   3   5  21       33.34       37.24      3.60 o
  -4   6  21      161.73      170.92     10.68 o
  -3   6  21       12.42       11.79      3.15 o
  -2   6  21        1.46        2.03      2.19 o
  -1   6  21        6.93        6.01      2.57 o
   0   6  21        0.01        1.82      1.98 o
   1   6  21        2.83        1.64      1.86 o
   2   6  21       61.17       48.70      4.48 o
  -7   0  22      200.67      194.33     23.19 o
  -6   0  22      157.50      168.16     10.12 o
  -5   0  22      381.15      414.92     13.89 o
  -4   0  22       18.03       19.89      3.26 o
  -3   0  22      443.33      426.50     13.46 o
  -2   0  22      695.16      703.70     19.20 o
  -1   0  22       55.60       47.57      3.92 o
   0   0  22        9.19       11.63      2.50 o
   1   0  22       17.08       14.91      2.72 o
   2   0  22        1.78        1.52      1.84 o
   3   0  22      641.17      648.09     21.93 o
   4   0  22       69.09       60.52      4.89 o
   5   0  22      103.07      116.03      8.45 o
  -7   1  22        0.33        4.23      3.09 o
  -6   1  22        3.24        6.61      2.90 o
  -5   1  22       12.68        4.24      3.36 o
  -4   1  22       23.95       31.08      3.35 o
  -3   1  22        4.67        5.95      1.97 o
  -2   1  22      117.57      111.36      5.14 o
  -1   1  22       38.07       40.61      2.64 o
   0   1  22      109.25      112.43      4.00 o
   1   1  22        0.00        0.01      1.24 o
   2   1  22       76.47       70.05      3.35 o
   3   1  22       63.30       65.53      3.43 o
   4   1  22       28.46       29.34      2.56 o
   5   1  22       52.34       51.46      3.87 o
  -7   2  22       71.55       83.43      8.20 o
  -6   2  22      139.85      145.66      9.75 o
  -5   2  22       46.41       40.94      4.73 o
  -4   2  22        2.96        1.47      3.32 o
  -3   2  22      195.12      172.06     14.89 o
  -2   2  22        2.30        2.96      1.72 o
  -1   2  22      218.56      206.16      7.43 o
   0   2  22       68.31       68.88      4.28 o
   1   2  22        1.56        0.85      1.70 o
   2   2  22       66.26       56.60      3.94 o
   3   2  22       20.01       21.35      2.84 o
   4   2  22       13.21       15.15      2.59 o
   5   2  22       29.77       30.63      3.38 o
  -6   3  22        1.54        0.21      2.76 o
  -5   3  22       19.43       18.97      3.78 o
  -4   3  22       14.01       21.81      3.78 o
  -3   3  22      294.67      277.61     11.21 o
  -2   3  22       31.78       34.18      3.51 o
  -1   3  22      386.95      385.45     13.32 o
   0   3  22       39.76       37.03      3.50 o
   1   3  22        4.38        2.50      1.88 o
   2   3  22       96.90      106.51      5.21 o
   3   3  22        4.19        2.14      1.77 o
   4   3  22       54.63       61.67      4.43 o
  -6   4  22       28.14       23.35      4.00 o
  -5   4  22        3.90        6.59      3.41 o
  -4   4  22       22.36       29.78      4.44 o
  -3   4  22      114.09      125.64      7.56 o
  -2   4  22        2.24       -0.09      2.13 o
  -1   4  22       20.20       23.88      3.08 o
   0   4  22      261.94      248.03     14.19 o
   1   4  22        3.29        6.88      2.10 o
   2   4  22      113.68      112.79      5.51 o
   3   4  22       40.36       39.01      3.67 o
   4   4  22       27.61       28.96      3.45 o
  -5   5  22        1.52       -0.22      2.41 o
  -4   5  22       11.36       19.49      3.94 o
  -3   5  22       18.57       16.81      3.46 o
  -2   5  22       47.57       55.12      7.74 o
  -1   5  22        0.01        2.31      2.08 o
   0   5  22       71.85       67.89      5.69 o
   1   5  22      111.66      108.40      5.66 o
   2   5  22       52.31       45.79      4.07 o
  -3   6  22       59.11       68.79     12.43 o
  -2   6  22       32.90       33.88      4.63 o
  -1   6  22       52.07       53.76      5.43 o
   0   6  22       41.16       40.10      4.84 o
   1   6  22       43.85       50.05      5.24 o
  -7   1  23       28.53       34.78      7.56 o
  -6   1  23       35.63       47.62      5.06 o
  -5   1  23        7.19        5.52      3.49 o
  -4   1  23       50.41       47.77      3.93 o
  -3   1  23       36.97       38.66      4.19 o
  -2   1  23        5.25        9.71      2.31 o
  -1   1  23       49.42       46.21      3.54 o
   0   1  23        0.00        2.52      1.47 o
   1   1  23       76.83       67.72      3.29 o
   2   1  23        0.01       -0.58      1.41 o
   3   1  23        8.65        8.70      1.92 o
   4   1  23       64.97       55.31      3.50 o
  -6   2  23       70.14       73.42     11.56 o
  -5   2  23      160.30      157.59      8.30 o
  -4   2  23       55.13       54.23      5.29 o
  -3   2  23       62.41       70.70      4.59 o
  -2   2  23      205.96      201.59      8.85 o
  -1   2  23       39.62       39.88      3.56 o
   0   2  23       17.03       17.62      2.65 o
   1   2  23       23.18       31.81      3.27 o
   2   2  23      114.23      127.23      5.73 o
   3   2  23        2.01       -1.01      1.67 o
   4   2  23       37.13       45.70      3.89 o
  -6   3  23        0.58        0.52      2.57 o
  -5   3  23        1.58       -1.62      2.23 o
  -4   3  23        3.33        4.42      2.87 o
  -3   3  23      212.33      208.97      9.55 o
  -2   3  23        1.53       -0.63      2.40 o
  -1   3  23        7.20        7.48      2.70 o
   0   3  23       78.35       65.85      4.42 o
   1   3  23       17.31       13.47      2.42 o
   2   3  23       72.17       79.75      4.84 o
   3   3  23       44.73       46.17      3.93 o
   4   3  23        2.35        1.51      2.31 o
  -5   4  23       42.83       55.66      5.99 o
  -4   4  23      164.54      165.12      8.90 o
  -3   4  23       14.01       22.63      4.02 o
  -2   4  23      203.66      193.24      9.17 o
  -1   4  23      134.74      129.86      6.07 o
   0   4  23      189.39      189.42      7.50 o
   1   4  23       27.96       31.30      3.44 o
   2   4  23       40.62       42.22      3.90 o
   3   4  23       74.46       72.59      4.83 o
  -4   5  23       17.02       12.36      3.45 o
  -3   5  23      148.99      139.39      8.37 o
  -2   5  23       11.63       12.77      3.30 o
  -1   5  23        1.93        3.15      2.32 o
   0   5  23        0.94       -0.25      1.15 o
   1   5  23        3.50        5.39      2.13 o
   2   5  23        1.10       -1.17      1.67 o
  -6   0  24      121.29      126.71     11.95 o
  -5   0  24       18.20       21.42      3.77 o
  -4   0  24      211.09      211.67     10.97 o
  -3   0  24      329.84      298.22     10.76 o
  -2   0  24       10.79        9.42      2.51 o
  -1   0  24       22.07       18.19      2.94 o
   0   0  24      245.77      245.06      9.18 o
   1   0  24        1.75        1.39      1.79 o
   2   0  24       90.17       92.36      5.55 o
   3   0  24       24.72       21.15      3.77 o
   4   0  24        1.02        5.34      2.25 o
  -6   1  24       36.30       46.67      6.43 o
  -5   1  24       32.34       34.68      5.29 o
  -4   1  24        9.31        6.95      2.26 o
  -3   1  24       43.80       51.00      4.78 o
  -2   1  24       10.92        6.97      2.09 o
  -1   1  24       75.51       68.60      4.27 o
   0   1  24        5.65        2.75      1.79 o
   1   1  24        1.83        5.03      1.87 o
   2   1  24       19.24       21.76      2.45 o
   3   1  24       29.00       27.00      2.69 o
   4   1  24        4.11        5.42      1.71 o
  -6   2  24       69.53       75.86      6.61 o
  -5   2  24        1.28        2.82      2.50 o
  -4   2  24       24.25       34.48      4.42 o
  -3   2  24       43.46       34.28      3.58 o
  -2   2  24       16.62       15.79      2.67 o
  -1   2  24       26.36       15.31      2.61 o
   0   2  24       96.92       89.18      4.91 o
   1   2  24       21.50       22.28      2.98 o
   2   2  24       12.70        8.41      2.82 o
   3   2  24       12.17       18.73      4.03 o
  -5   3  24        4.37        3.84      2.87 o
  -4   3  24       68.99       66.80      8.58 o
  -3   3  24        6.79        9.54      2.89 o
  -2   3  24       43.98       39.13      4.37 o
  -1   3  24      191.22      186.60      8.94 o
   0   3  24      247.41      265.73      9.09 o
   1   3  24       77.39       82.81      4.93 o
   2   3  24       18.43       12.49      3.09 o
   3   3  24       54.04       68.60      4.68 o
  -4   4  24        9.11        9.27      3.28 o
  -3   4  24        0.81        0.13      2.84 o
  -2   4  24       65.98       59.17      5.63 o
  -1   4  24      178.45      174.67      8.41 o
   0   4  24        0.22        1.63      1.94 o
   1   4  24      135.13      153.69      6.78 o
   2   4  24       22.48       28.42      3.28 o
  -3   5  24      103.40      116.32     11.47 o
  -2   5  24        2.16        2.80      2.34 o
  -1   5  24        9.40        6.12      2.78 o
   0   5  24        1.22        2.00      1.68 o
  -5   1  25      186.85      209.00     18.07 o
  -4   1  25       74.60       78.16      5.09 o
  -3   1  25        0.09        1.23      1.75 o
  -2   1  25       42.23       43.83      3.71 o
  -1   1  25        7.29        8.33      2.35 o
   0   1  25       23.22       26.99      3.54 o
   1   1  25       84.71      105.45      5.19 o
   2   1  25       20.45       22.38      2.91 o
   3   1  25       11.20       12.42      2.45 o
  -5   2  25        0.52       -0.94      2.16 o
  -4   2  25        0.10       -0.26      2.15 o
  -3   2  25       16.72       20.64      3.03 o
  -2   2  25        9.72       12.69      2.54 o
  -1   2  25        2.39        5.70      2.00 o
   0   2  25        0.14        0.83      1.63 o
   1   2  25       19.22       20.46      2.97 o
   2   2  25        5.37        4.93      1.91 o
   3   2  25       12.34       12.17      2.85 o
  -4   3  25        0.88        1.46      2.49 o
  -3   3  25       30.36       33.23      4.54 o
  -2   3  25       46.55       45.94      4.03 o
  -1   3  25        7.24        8.01      2.31 o
   0   3  25        1.88        5.22      2.05 o
   1   3  25       67.41       82.62      6.41 o
   2   3  25        9.56       10.24      2.40 o
  -3   4  25        5.89        1.50      4.91 o
  -2   4  25      111.09      113.53      7.57 o
  -1   4  25       29.26       16.22      2.66 o
   0   4  25        0.05       -0.96      1.77 o
   1   4  25        7.32        4.27      2.31 o
  -4   0  26        6.82        0.30      2.71 o
  -3   0  26      234.33      233.27     17.18 o
  -2   0  26        0.31       -0.89      2.38 o
  -1   0  26        1.62        0.21      1.80 o
   0   0  26       36.69       31.18      3.71 o
   1   0  26        4.13        6.62      2.35 o
   2   0  26       89.26       92.98      6.70 o
  -5   1  26        0.77        1.47      2.41 o
  -4   1  26       24.11       24.00      3.22 o
  -3   1  26       15.70       15.54      2.63 o
  -2   1  26       10.15       10.51      2.41 o
  -1   1  26       71.63       74.84      4.75 o
   0   1  26       16.36       20.74      2.85 o
   1   1  26        1.87        2.94      1.74 o
   2   1  26        0.16        1.82      1.64 o
  -4   2  26        0.43        5.61      2.65 o
  -3   2  26       18.30       24.68      3.26 o
  -2   2  26        0.12        1.93      1.93 o
  -1   2  26       30.98       31.44      3.50 o
   0   2  26        3.00        2.06      1.87 o
   1   2  26        5.96        3.83      1.85 o
   2   2  26        0.76        1.32      1.99 o
  -3   3  26      122.86      126.81      9.20 o
  -2   3  26      167.53      191.60     10.69 o
  -1   3  26      111.86      119.60      5.89 o
   0   3  26       41.93       39.96      6.13 o
   1   3  26        2.68        4.40      2.05 o
  -4   1  27        5.55        5.40      2.48 o
  -3   1  27       41.79       35.76      3.71 o
  -2   1  27       43.96       38.76      3.71 o
  -1   1  27       18.18       21.13      2.90 o
   0   1  27        9.84       12.89      2.53 o
   1   1  27        2.39        4.16      1.88 o
  -3   2  27       51.51       56.73      4.45 o
  -2   2  27      168.03      170.28      7.16 o
  -1   2  27        1.02        0.04      1.71 o
   0   2  27       19.14       25.60      3.17 o
   1   2  27       11.96       10.99      2.84 o
  -1   3  27        2.31        3.21      2.19 o
  -2   0  28       16.60       29.81      6.90 o
  -1   0  28       62.53       67.04      9.48 o
   0   0  28        5.21        3.75      4.26 o
  -2   1  28        5.84        6.81      2.09 o
  -1   1  28        1.77        1.63      1.72 o
 
